# Supplementary material for: N′-(4-Hy­droxy­benzyl­idene)ferrocene-1-carbohydrazide
Source: Acta Crystallogr Sect E Struct Rep Online. 2011 Dec 3;68(Pt 1):m8. doi: 10.1107/S1600536811050835 (PMC3254280; doi:10.1107/S1600536811050835)
Supplement: Supplementary file 1 [file e-68-000m8-sup1.cif]

##############################################################################
#                                                                            #
# This CIF contains the data in a paper accepted for publication in          #
# Acta Crystallographica Section E. It conforms to the requirements of       #
# Notes for Authors for Acta Crystallographica Section E, and has been       #
# peer reviewed under the auspices of the IUCr Commission on Journals.       #
#                                                                            #
# Full details of the Crystallographic Information File format               #
# are given in the paper "The Crystallographic Information File (CIF):       #
# a New Standard Archive File for Crystallography" by S. R. Hall, F. H.      #
# Allen and I. D. Brown [Acta Cryst. (1991), A47, 655-685].                  #
#                                                                            #
# The current version of the core CIF dictionary is obtainable from          #
# ftp://ftp.iucr.org/pub/cif_core.dic.                                       #
#                                                                            #
# Software is freely available for graphical display of the structure(s)     #
# in this CIF. For information consult the CIF software page                 #
# http://www.iucr.org/resources/cif/software.                                #
#                                                                            #
# This file may be used for bona fide research purposes within the           #
# scientific community so long as proper attribution is given to the journal # 
# article from which it was obtained.                                        #
#                                                                            #
##############################################################################
data_global
_audit_creation_method     'SHELXL-97'
_journal_date_recd_electronic     2011-10-30
_journal_date_accepted     2011-11-26
_journal_name_full     'Acta Crystallographica, Section E'
_journal_year     2012
_journal_volume     68
_journal_issue      1
_journal_page_first     m8
_journal_page_last     m8
_journal_paper_category     QM
_journal_paper_doi     10.1107/S1600536811050835
_journal_coeditor_code     LH5370
_publ_contact_author_name     'Prof. Yan Xu'
_publ_contact_author_address
;
 Department of Chemistry
 Zhengzhou University
 Zhengzhou 450052
 People's Republic of China
;
_publ_contact_author_email     'xuyan@zzu.edu.cn'
_publ_contact_author_fax     '86 371 65962746'
_publ_contact_author_phone     '86 371 65962746'
_publ_section_title
;
<i>N</i>'-(4-Hydroxybenzylidene)ferrocene-1-carbohydrazide
;
loop_
    _publ_author_name
    _publ_author_footnote
    _publ_author_address
    'Wen-juan Li' ?
;
 Department of Chemistry
 Zhengzhou University
 Zhengzhou 450052
 People's Republic of China
;
    'Manman Song' ?
;
 Department of Chemistry
 Zhengzhou University
 Zhengzhou 450052
 People's Republic of China
;
    'Yan Xu' ?
;
 Department of Chemistry
 Zhengzhou University
 Zhengzhou 450052
 People's Republic of China
;
data_I
_audit_creation_method     SHELXL-97
_chemical_name_systematic
;
<i>N</i>'-(4-Hydroxybenzylidene)ferrocene-1-carbohydrazide
;
_chemical_name_common     ?
_chemical_formula_moiety     'C18 H16 Fe N2 O2'
_chemical_formula_sum     'C18 H16 Fe N2 O2'
_chemical_formula_iupac     '[Fe (C5 H5)2 (C13 H11 N2 O2)]'
_chemical_formula_weight     348.18
_chemical_melting_point     ?
_symmetry_cell_setting     orthorhombic
_symmetry_space_group_name_H-M     'P 21 21 21'
_symmetry_space_group_name_Hall     'P 2ac 2ab'
loop_
    _symmetry_equiv_pos_as_xyz
    'x, y, z'
    '-x+1/2, -y, z+1/2'
    '-x, y+1/2, -z+1/2'
    'x+1/2, -y+1/2, -z'
_cell_length_a     11.341(2)
_cell_length_b     11.669(2)
_cell_length_c     11.748(2)
_cell_angle_alpha     90.00
_cell_angle_beta     90.00
_cell_angle_gamma     90.00
_cell_volume     1554.7(5)
_cell_formula_units_Z     4
_cell_measurement_reflns_used     4569
_cell_measurement_theta_min     2.4600
_cell_measurement_theta_max     2.4600
_cell_measurement_temperature     293(2)
_exptl_crystal_description     Prism
_exptl_crystal_colour     Red
_exptl_crystal_size_max     0.21
_exptl_crystal_size_mid     0.18
_exptl_crystal_size_min     0.17
_exptl_crystal_density_diffrn     1.488
_exptl_crystal_density_meas     ?
_exptl_crystal_density_method     'not measured'
_exptl_crystal_F_000     720
_exptl_absorpt_coefficient_mu     0.981
_exptl_absorpt_correction_type     multi-scan
_exptl_absorpt_process_details     '(CrystalClear; Rigaku/MSC, 2006)'
_exptl_absorpt_correction_T_min     0.8206
_exptl_absorpt_correction_T_max     0.8510
_exptl_special_details     ?
_diffrn_ambient_temperature     293(2)
_diffrn_radiation_type     MoK\a
_diffrn_radiation_wavelength     0.71073
_diffrn_radiation_source     'fine-focus sealed tube'
_diffrn_radiation_monochromator     graphite
_diffrn_measurement_device_type     'Rigaku Saturn'
_diffrn_measurement_method     \w
_diffrn_detector_area_resol_mean     28.5714
_diffrn_reflns_number     13023
_diffrn_reflns_av_R_equivalents     0.0428
_diffrn_reflns_av_sigmaI/netI     0.0479
_diffrn_reflns_theta_min     2.46
_diffrn_reflns_theta_max     27.90
_diffrn_reflns_theta_full     27.90
_diffrn_measured_fraction_theta_max     0.991
_diffrn_measured_fraction_theta_full     0.991
_diffrn_reflns_limit_h_min     -14
_diffrn_reflns_limit_h_max     11
_diffrn_reflns_limit_k_min     -14
_diffrn_reflns_limit_k_max     14
_diffrn_reflns_limit_l_min     -15
_diffrn_reflns_limit_l_max     15
_diffrn_standards_number     ?
_diffrn_standards_interval_count     ?
_diffrn_standards_interval_time     ?
_diffrn_standards_decay_%     ?
_refine_special_details
;
Refinement of <i>F</i>^2^ against ALL reflections. The weighted <i>R</i>-factor
<i>wR</i> and goodness of fit <i>S</i> are based on <i>F</i>^2^, conventional
<i>R</i>-factors <i>R</i> are based on <i>F</i>, with <i>F</i> set to zero for
negative <i>F</i>^2^. The threshold expression of <i>F</i>^2^ >
\s(<i>F</i>^2^) is used only for calculating <i>R</i>-factors(gt) <i>etc</i>.
and is not relevant to the choice of reflections for refinement.
<i>R</i>-factors based on <i>F</i>^2^ are statistically about twice as large
as those based on <i>F</i>, and <i>R</i>- factors based on ALL data will be
even larger.
;
_reflns_number_total     3691
_reflns_number_gt     3139
_reflns_threshold_expression     I>2\s(I)
_refine_ls_structure_factor_coef     Fsqd
_refine_ls_matrix_type     full
_refine_ls_R_factor_all     0.0567
_refine_ls_R_factor_gt     0.0466
_refine_ls_wR_factor_gt     0.0905
_refine_ls_wR_factor_ref     0.0965
_refine_ls_goodness_of_fit_ref     1.059
_refine_ls_restrained_S_all     1.059
_refine_ls_number_reflns     3691
_refine_ls_number_parameters     208
_refine_ls_number_restraints     0
_refine_ls_hydrogen_treatment     constr
_refine_ls_weighting_scheme     calc
_refine_ls_weighting_details
                 'calc w=1/[\s^2^(Fo^2^)+(0.0432P)^2^] where P=(Fo^2^+2Fc^2^)/3'
_atom_sites_solution_hydrogens     geom
_atom_sites_solution_primary     direct
_atom_sites_solution_secondary     difmap
_refine_ls_shift/su_max     0.000
_refine_ls_shift/su_mean     0.000
_refine_diff_density_max     0.201
_refine_diff_density_min     -0.276
_refine_ls_extinction_method     none
_refine_ls_extinction_coef     ?
_refine_ls_abs_structure_details     'Flack (1983), 1583 Friedel pairs'
_refine_ls_abs_structure_Flack     0.07(2)
loop_
    _atom_type_symbol
    _atom_type_description
    _atom_type_scat_dispersion_real
    _atom_type_scat_dispersion_imag
    _atom_type_scat_source
    'C' 'C' 0.0033 0.0016
                         'International Tables Vol C Tables 4.2.6.8 and 6.1.1.4'
    'H' 'H' 0.0000 0.0000
                         'International Tables Vol C Tables 4.2.6.8 and 6.1.1.4'
    'N' 'N' 0.0061 0.0033
                         'International Tables Vol C Tables 4.2.6.8 and 6.1.1.4'
    'O' 'O' 0.0106 0.0060
                         'International Tables Vol C Tables 4.2.6.8 and 6.1.1.4'
    'Fe' 'Fe' 0.3463 0.8444
                         'International Tables Vol C Tables 4.2.6.8 and 6.1.1.4'
_computing_data_collection     'CrystalClear (Rigaku/MSC, 2006)'
_computing_cell_refinement     'CrystalClear (Rigaku/MSC, 2006)'
_computing_data_reduction     'CrystalClear (Rigaku/MSC, 2006)'
_computing_structure_solution     'SHELXS97 (Sheldrick, 2008)'
_computing_structure_refinement     'SHELXL97 (Sheldrick, 2008)'
_computing_molecular_graphics     'PLATON (Spek, 2009)'
_computing_publication_material     'CrystalStructure (Rigaku/MSC, 2006)'
loop_
    _atom_site_type_symbol
    _atom_site_label
    _atom_site_fract_x
    _atom_site_fract_y
    _atom_site_fract_z
    _atom_site_U_iso_or_equiv
    _atom_site_adp_type
    _atom_site_calc_flag
    _atom_site_refinement_flags
    _atom_site_occupancy
    _atom_site_symmetry_multiplicity
    _atom_site_disorder_assembly
    _atom_site_disorder_group
    C C1 0.1100(2) 0.3799(2) 0.4653(2) 0.0338(6) Uani d . 1 1 . .
    C C2 0.2016(3) 0.3023(3) 0.4696(3) 0.0515(9) Uani d . 1 1 . .
    H H2A 0.2036 0.2415 0.4184 0.062 Uiso calc R 1 1 . .
    C C3 0.2907(3) 0.3143(3) 0.5494(3) 0.0508(9) Uani d . 1 1 . .
    H H3A 0.3513 0.2607 0.5521 0.061 Uiso calc R 1 1 . .
    C C4 0.2904(2) 0.4054(3) 0.6253(2) 0.0384(6) Uani d . 1 1 . .
    C C5 0.1976(3) 0.4829(3) 0.6188(3) 0.0427(8) Uani d . 1 1 . .
    H H5A 0.1956 0.5447 0.6688 0.051 Uiso calc R 1 1 . .
    C C6 0.1083(3) 0.4706(2) 0.5400(3) 0.0424(7) Uani d . 1 1 . .
    H H6A 0.0471 0.5236 0.5374 0.051 Uiso calc R 1 1 . .
    C C7 0.3819(3) 0.4244(2) 0.7082(3) 0.0435(7) Uani d . 1 1 . .
    H H7A 0.3778 0.4906 0.7521 0.052 Uiso calc R 1 1 . .
    C C8 0.6301(3) 0.3160(2) 0.8454(2) 0.0374(6) Uani d . 1 1 . .
    C C9 0.7054(2) 0.3576(3) 0.9383(3) 0.0381(7) Uani d . 1 1 . .
    C C10 0.7210(3) 0.4729(3) 0.9792(3) 0.0479(8) Uani d . 1 1 . .
    H H10A 0.6798 0.5412 0.9510 0.058 Uiso calc R 1 1 . .
    C C11 0.8062(3) 0.4703(3) 1.0672(3) 0.0575(9) Uani d . 1 1 . .
    H H11A 0.8350 0.5367 1.1100 0.069 Uiso calc R 1 1 . .
    C C12 0.8441(3) 0.3547(3) 1.0817(3) 0.0573(9) Uani d . 1 1 . .
    H H12A 0.9036 0.3277 1.1360 0.069 Uiso calc R 1 1 . .
    C C13 0.7833(3) 0.2868(3) 1.0025(3) 0.0506(8) Uani d . 1 1 . .
    H H13A 0.7932 0.2040 0.9925 0.061 Uiso calc R 1 1 . .
    C C14 0.9200(4) 0.5014(5) 0.7790(5) 0.0972(17) Uani d . 1 1 . .
    H H14A 0.8701 0.5578 0.7402 0.117 Uiso calc R 1 1 . .
    C C15 0.9991(4) 0.5243(5) 0.8663(5) 0.0931(16) Uani d . 1 1 . .
    H H15A 1.0128 0.5998 0.9004 0.112 Uiso calc R 1 1 . .
    C C16 1.0543(3) 0.4238(5) 0.8989(4) 0.0871(14) Uani d . 1 1 . .
    H H16A 1.1137 0.4158 0.9590 0.105 Uiso calc R 1 1 . .
    C C17 1.0091(4) 0.3347(5) 0.8301(5) 0.0936(16) Uani d . 1 1 . .
    H H17A 1.0320 0.2538 0.8331 0.112 Uiso calc R 1 1 . .
    C C18 0.9254(4) 0.3842(6) 0.7547(4) 0.0965(17) Uani d . 1 1 . .
    H H18A 0.8803 0.3437 0.6960 0.116 Uiso calc R 1 1 . .
    Fe Fe1 0.87527(4) 0.40949(4) 0.91860(4) 0.04623(14) Uani d . 1 1 . .
    N N1 0.4684(2) 0.3563(2) 0.7252(2) 0.0396(6) Uani d . 1 1 . .
    N N2 0.5467(2) 0.3903(2) 0.8087(2) 0.0397(6) Uani d . 1 1 . .
    H H2B 0.5425 0.4581 0.8371 0.048 Uiso calc R 1 1 . .
    O O1 0.02012(17) 0.37099(16) 0.38868(17) 0.0424(5) Uani d . 1 1 . .
    H H1A 0.0456 0.3451 0.3286 0.064 Uiso calc R 1 1 . .
    O O2 0.6370(2) 0.21835(16) 0.80566(19) 0.0493(5) Uani d . 1 1 . .
loop_
    _atom_site_aniso_label
    _atom_site_aniso_U_11
    _atom_site_aniso_U_22
    _atom_site_aniso_U_33
    _atom_site_aniso_U_12
    _atom_site_aniso_U_13
    _atom_site_aniso_U_23
    C1 0.0353(15) 0.0315(14) 0.0345(13) -0.0021(12) -0.0008(12) 0.0008(11)
    C2 0.056(2) 0.0384(17) 0.060(2) 0.0098(15) -0.0180(18) -0.0153(15)
    C3 0.0468(18) 0.0448(18) 0.061(2) 0.0154(15) -0.0174(17) -0.0116(16)
    C4 0.0348(15) 0.0375(15) 0.0430(15) -0.0012(14) -0.0057(12) -0.0004(14)
    C5 0.0427(18) 0.0408(17) 0.0446(18) 0.0070(14) -0.0067(14) -0.0138(14)
    C6 0.0361(17) 0.0418(16) 0.0491(17) 0.0104(14) -0.0057(14) -0.0099(14)
    C7 0.0413(16) 0.0415(15) 0.0478(16) -0.0003(16) -0.0109(16) -0.0044(13)
    C8 0.0307(14) 0.0428(15) 0.0386(15) -0.0030(15) 0.0011(13) 0.0010(12)
    C9 0.0335(14) 0.0421(16) 0.0388(16) 0.0027(13) -0.0023(13) 0.0018(13)
    C10 0.0463(19) 0.0475(19) 0.0500(19) 0.0101(15) -0.0107(16) -0.0091(16)
    C11 0.051(2) 0.065(2) 0.057(2) 0.0126(17) -0.0208(18) -0.0205(19)
    C12 0.055(2) 0.073(2) 0.0444(17) 0.0098(18) -0.0180(17) -0.0001(18)
    C13 0.0500(18) 0.053(2) 0.049(2) 0.0102(16) -0.0089(16) 0.0089(16)
    C14 0.069(3) 0.142(5) 0.081(3) -0.026(3) -0.006(3) 0.041(3)
    C15 0.059(3) 0.112(4) 0.108(4) -0.031(3) 0.000(3) 0.007(3)
    C16 0.037(2) 0.132(4) 0.092(3) -0.004(3) -0.008(2) -0.009(3)
    C17 0.068(3) 0.109(4) 0.103(4) 0.013(3) 0.036(3) -0.020(3)
    C18 0.067(3) 0.166(5) 0.056(3) -0.047(3) 0.011(2) -0.018(3)
    Fe1 0.0355(2) 0.0557(3) 0.0474(2) -0.0009(2) -0.0079(2) 0.0001(2)
    N1 0.0354(13) 0.0474(14) 0.0358(13) -0.0021(12) -0.0047(11) -0.0023(11)
    N2 0.0385(13) 0.0375(13) 0.0432(14) 0.0065(11) -0.0143(11) -0.0045(11)
    O1 0.0376(11) 0.0454(12) 0.0441(12) 0.0019(9) -0.0083(9) -0.0090(9)
    O2 0.0495(12) 0.0403(11) 0.0582(14) 0.0066(11) -0.0090(12) -0.0118(10)
_geom_special_details
;
All e.s.d.'s (except the e.s.d. in the dihedral angle between two l.s. planes)
are estimated using the full covariance matrix. The cell e.s.d.'s are taken
into account individually in the estimation of e.s.d.'s in distances, angles
and torsion angles; correlations between e.s.d.'s in cell parameters are only
used when they are defined by crystal symmetry. An approximate (isotropic)
treatment of cell e.s.d.'s is used for estimating e.s.d.'s involving l.s.
planes.
;
loop_
    _geom_bond_atom_site_label_1
    _geom_bond_atom_site_label_2
    _geom_bond_site_symmetry_2
    _geom_bond_distance
    _geom_bond_publ_flag
    C1 O1 . 1.364(3) ?
    C1 C2 . 1.379(4) ?
    C1 C6 . 1.375(4) ?
    C2 C3 . 1.385(4) ?
    C2 H2A . 0.9300 ?
    C3 C4 . 1.388(4) ?
    C3 H3A . 0.9300 ?
    C4 C5 . 1.390(4) ?
    C4 C7 . 1.440(4) ?
    C5 C6 . 1.379(4) ?
    C5 H5A . 0.9300 ?
    C6 H6A . 0.9300 ?
    C7 N1 . 1.279(4) ?
    C7 H7A . 0.9300 ?
    C8 O2 . 1.233(3) ?
    C8 N2 . 1.354(4) ?
    C8 C9 . 1.469(4) ?
    C9 C13 . 1.425(4) ?
    C9 C10 . 1.440(4) ?
    C9 Fe1 . 2.032(3) ?
    C10 C11 . 1.416(4) ?
    C10 Fe1 . 2.029(3) ?
    C10 H10A . 0.9800 ?
    C11 C12 . 1.426(5) ?
    C11 Fe1 . 2.041(4) ?
    C11 H11A . 0.9800 ?
    C12 C13 . 1.403(5) ?
    C12 Fe1 . 2.051(4) ?
    C12 H12A . 0.9800 ?
    C13 Fe1 . 2.027(3) ?
    C13 H13A . 0.9800 ?
    C14 C18 . 1.399(7) ?
    C14 C15 . 1.389(7) ?
    C14 Fe1 . 2.025(5) ?
    C14 H14A . 0.9800 ?
    C15 C16 . 1.384(7) ?
    C15 Fe1 . 2.036(4) ?
    C15 H15A . 0.9800 ?
    C16 C17 . 1.413(7) ?
    C16 Fe1 . 2.050(4) ?
    C16 H16A . 0.9800 ?
    C17 C18 . 1.420(7) ?
    C17 Fe1 . 2.037(4) ?
    C17 H17A . 0.9800 ?
    C18 Fe1 . 2.029(4) ?
    C18 H18A . 0.9800 ?
    N1 N2 . 1.381(3) ?
    N2 H2B . 0.8600 ?
    O1 H1A . 0.8200 ?
loop_
    _geom_angle_atom_site_label_1
    _geom_angle_atom_site_label_2
    _geom_angle_atom_site_label_3
    _geom_angle_site_symmetry_1
    _geom_angle_site_symmetry_3
    _geom_angle
    _geom_angle_publ_flag
    O1 C1 C2 . . 122.4(2) ?
    O1 C1 C6 . . 118.0(2) ?
    C2 C1 C6 . . 119.5(3) ?
    C1 C2 C3 . . 120.5(3) ?
    C1 C2 H2A . . 119.8 ?
    C3 C2 H2A . . 119.8 ?
    C4 C3 C2 . . 120.7(3) ?
    C4 C3 H3A . . 119.6 ?
    C2 C3 H3A . . 119.6 ?
    C3 C4 C5 . . 117.7(3) ?
    C3 C4 C7 . . 123.4(3) ?
    C5 C4 C7 . . 118.8(3) ?
    C6 C5 C4 . . 121.7(3) ?
    C6 C5 H5A . . 119.2 ?
    C4 C5 H5A . . 119.2 ?
    C1 C6 C5 . . 119.9(3) ?
    C1 C6 H6A . . 120.1 ?
    C5 C6 H6A . . 120.1 ?
    N1 C7 C4 . . 124.3(3) ?
    N1 C7 H7A . . 117.9 ?
    C4 C7 H7A . . 117.9 ?
    O2 C8 N2 . . 121.1(3) ?
    O2 C8 C9 . . 123.3(3) ?
    N2 C8 C9 . . 115.5(2) ?
    C13 C9 C10 . . 106.8(3) ?
    C13 C9 C8 . . 124.2(3) ?
    C10 C9 C8 . . 128.9(3) ?
    C13 C9 Fe1 . . 69.24(18) ?
    C10 C9 Fe1 . . 69.11(18) ?
    C8 C9 Fe1 . . 124.4(2) ?
    C9 C10 C11 . . 107.9(3) ?
    C9 C10 Fe1 . . 69.36(17) ?
    C11 C10 Fe1 . . 70.1(2) ?
    C9 C10 H10A . . 126.1 ?
    C11 C10 H10A . . 126.1 ?
    Fe1 C10 H10A . . 126.1 ?
    C12 C11 C10 . . 108.3(3) ?
    C12 C11 Fe1 . . 70.0(2) ?
    C10 C11 Fe1 . . 69.2(2) ?
    C12 C11 H11A . . 125.8 ?
    C10 C11 H11A . . 125.8 ?
    Fe1 C11 H11A . . 125.8 ?
    C13 C12 C11 . . 107.8(3) ?
    C13 C12 Fe1 . . 68.9(2) ?
    C11 C12 Fe1 . . 69.2(2) ?
    C13 C12 H12A . . 126.1 ?
    C11 C12 H12A . . 126.1 ?
    Fe1 C12 H12A . . 126.1 ?
    C12 C13 C9 . . 109.2(3) ?
    C12 C13 Fe1 . . 70.8(2) ?
    C9 C13 Fe1 . . 69.66(18) ?
    C12 C13 H13A . . 125.4 ?
    C9 C13 H13A . . 125.4 ?
    Fe1 C13 H13A . . 125.4 ?
    C18 C14 C15 . . 108.0(5) ?
    C18 C14 Fe1 . . 70.0(3) ?
    C15 C14 Fe1 . . 70.4(3) ?
    C18 C14 H14A . . 126.0 ?
    C15 C14 H14A . . 126.0 ?
    Fe1 C14 H14A . . 126.0 ?
    C16 C15 C14 . . 109.5(5) ?
    C16 C15 Fe1 . . 70.8(3) ?
    C14 C15 Fe1 . . 69.5(3) ?
    C16 C15 H15A . . 125.2 ?
    C14 C15 H15A . . 125.2 ?
    Fe1 C15 H15A . . 125.2 ?
    C15 C16 C17 . . 107.5(4) ?
    C15 C16 Fe1 . . 69.7(2) ?
    C17 C16 Fe1 . . 69.2(2) ?
    C15 C16 H16A . . 126.2 ?
    C17 C16 H16A . . 126.2 ?
    Fe1 C16 H16A . . 126.2 ?
    C16 C17 C18 . . 107.5(5) ?
    C16 C17 Fe1 . . 70.3(2) ?
    C18 C17 Fe1 . . 69.3(3) ?
    C16 C17 H17A . . 126.3 ?
    C18 C17 H17A . . 126.3 ?
    Fe1 C17 H17A . . 126.3 ?
    C17 C18 C14 . . 107.5(4) ?
    C17 C18 Fe1 . . 69.8(3) ?
    C14 C18 Fe1 . . 69.6(3) ?
    C17 C18 H18A . . 126.3 ?
    C14 C18 H18A . . 126.3 ?
    Fe1 C18 H18A . . 126.3 ?
    C14 Fe1 C13 . . 153.77(19) ?
    C14 Fe1 C9 . . 119.18(17) ?
    C13 Fe1 C9 . . 41.10(12) ?
    C14 Fe1 C10 . . 107.86(19) ?
    C13 Fe1 C10 . . 69.11(13) ?
    C9 Fe1 C10 . . 41.53(12) ?
    C14 Fe1 C11 . . 127.2(2) ?
    C13 Fe1 C11 . . 68.42(15) ?
    C9 Fe1 C11 . . 69.04(13) ?
    C10 Fe1 C11 . . 40.71(12) ?
    C14 Fe1 C18 . . 40.4(2) ?
    C13 Fe1 C18 . . 120.18(19) ?
    C9 Fe1 C18 . . 109.30(15) ?
    C10 Fe1 C18 . . 128.87(19) ?
    C11 Fe1 C18 . . 165.9(2) ?
    C14 Fe1 C17 . . 68.1(2) ?
    C13 Fe1 C17 . . 109.22(18) ?
    C9 Fe1 C17 . . 129.56(19) ?
    C10 Fe1 C17 . . 168.0(2) ?
    C11 Fe1 C17 . . 150.7(2) ?
    C18 Fe1 C17 . . 40.9(2) ?
    C14 Fe1 C16 . . 67.5(2) ?
    C13 Fe1 C16 . . 128.46(18) ?
    C9 Fe1 C16 . . 167.32(19) ?
    C10 Fe1 C16 . . 149.77(18) ?
    C11 Fe1 C16 . . 116.65(17) ?
    C18 Fe1 C16 . . 68.10(18) ?
    C17 Fe1 C16 . . 40.46(19) ?
    C14 Fe1 C15 . . 40.01(19) ?
    C13 Fe1 C15 . . 165.12(19) ?
    C9 Fe1 C15 . . 152.17(19) ?
    C10 Fe1 C15 . . 117.4(2) ?
    C11 Fe1 C15 . . 107.1(2) ?
    C18 Fe1 C15 . . 67.4(2) ?
    C17 Fe1 C15 . . 67.3(2) ?
    C16 Fe1 C15 . . 39.6(2) ?
    C14 Fe1 C12 . . 164.9(2) ?
    C13 Fe1 C12 . . 40.26(13) ?
    C9 Fe1 C12 . . 68.74(13) ?
    C10 Fe1 C12 . . 68.75(13) ?
    C11 Fe1 C12 . . 40.80(14) ?
    C18 Fe1 C12 . . 152.8(2) ?
    C17 Fe1 C12 . . 118.2(2) ?
    C16 Fe1 C12 . . 107.55(17) ?
    C15 Fe1 C12 . . 127.30(19) ?
    C7 N1 N2 . . 115.2(2) ?
    C8 N2 N1 . . 119.4(2) ?
    C8 N2 H2B . . 120.3 ?
    N1 N2 H2B . . 120.3 ?
    C1 O1 H1A . . 109.5 ?
loop_
    _geom_torsion_atom_site_label_1
    _geom_torsion_atom_site_label_2
    _geom_torsion_atom_site_label_3
    _geom_torsion_atom_site_label_4
    _geom_torsion_site_symmetry_1
    _geom_torsion_site_symmetry_2
    _geom_torsion_site_symmetry_3
    _geom_torsion_site_symmetry_4
    _geom_torsion
    _geom_torsion_publ_flag
    O1 C1 C2 C3 . . . . -179.6(3) ?
    C6 C1 C2 C3 . . . . 1.0(5) ?
    C1 C2 C3 C4 . . . . -1.0(6) ?
    C2 C3 C4 C5 . . . . 0.5(5) ?
    C2 C3 C4 C7 . . . . -178.2(3) ?
    C3 C4 C5 C6 . . . . 0.1(5) ?
    C7 C4 C5 C6 . . . . 178.8(3) ?
    O1 C1 C6 C5 . . . . -179.9(3) ?
    C2 C1 C6 C5 . . . . -0.4(5) ?
    C4 C5 C6 C1 . . . . -0.1(5) ?
    C3 C4 C7 N1 . . . . -4.5(5) ?
    C5 C4 C7 N1 . . . . 176.8(3) ?
    O2 C8 C9 C13 . . . . -8.5(5) ?
    N2 C8 C9 C13 . . . . 168.2(3) ?
    O2 C8 C9 C10 . . . . 168.3(3) ?
    N2 C8 C9 C10 . . . . -15.0(5) ?
    O2 C8 C9 Fe1 . . . . 78.4(3) ?
    N2 C8 C9 Fe1 . . . . -104.9(3) ?
    C13 C9 C10 C11 . . . . -0.6(4) ?
    C8 C9 C10 C11 . . . . -177.8(3) ?
    Fe1 C9 C10 C11 . . . . -59.8(2) ?
    C13 C9 C10 Fe1 . . . . 59.2(2) ?
    C8 C9 C10 Fe1 . . . . -118.0(3) ?
    C9 C10 C11 C12 . . . . 0.1(4) ?
    Fe1 C10 C11 C12 . . . . -59.2(3) ?
    C9 C10 C11 Fe1 . . . . 59.3(2) ?
    C10 C11 C12 C13 . . . . 0.5(4) ?
    Fe1 C11 C12 C13 . . . . -58.3(3) ?
    C10 C11 C12 Fe1 . . . . 58.8(3) ?
    C11 C12 C13 C9 . . . . -0.8(4) ?
    Fe1 C12 C13 C9 . . . . -59.3(2) ?
    C11 C12 C13 Fe1 . . . . 58.4(3) ?
    C10 C9 C13 C12 . . . . 0.9(4) ?
    C8 C9 C13 C12 . . . . 178.2(3) ?
    Fe1 C9 C13 C12 . . . . 60.0(3) ?
    C10 C9 C13 Fe1 . . . . -59.1(2) ?
    C8 C9 C13 Fe1 . . . . 118.2(3) ?
    C18 C14 C15 C16 . . . . -0.5(6) ?
    Fe1 C14 C15 C16 . . . . 59.7(4) ?
    C18 C14 C15 Fe1 . . . . -60.2(3) ?
    C14 C15 C16 C17 . . . . 0.2(6) ?
    Fe1 C15 C16 C17 . . . . 59.1(3) ?
    C14 C15 C16 Fe1 . . . . -58.9(3) ?
    C15 C16 C17 C18 . . . . 0.2(5) ?
    Fe1 C16 C17 C18 . . . . 59.6(3) ?
    C15 C16 C17 Fe1 . . . . -59.4(3) ?
    C16 C17 C18 C14 . . . . -0.5(5) ?
    Fe1 C17 C18 C14 . . . . 59.7(3) ?
    C16 C17 C18 Fe1 . . . . -60.2(3) ?
    C15 C14 C18 C17 . . . . 0.6(5) ?
    Fe1 C14 C18 C17 . . . . -59.8(3) ?
    C15 C14 C18 Fe1 . . . . 60.4(3) ?
    C18 C14 Fe1 C13 . . . . -50.9(5) ?
    C15 C14 Fe1 C13 . . . . -169.5(4) ?
    C18 C14 Fe1 C9 . . . . -85.8(3) ?
    C15 C14 Fe1 C9 . . . . 155.5(3) ?
    C18 C14 Fe1 C10 . . . . -129.7(3) ?
    C15 C14 Fe1 C10 . . . . 111.7(3) ?
    C18 C14 Fe1 C11 . . . . -170.7(3) ?
    C15 C14 Fe1 C11 . . . . 70.7(4) ?
    C15 C14 Fe1 C18 . . . . -118.6(5) ?
    C18 C14 Fe1 C17 . . . . 38.3(3) ?
    C15 C14 Fe1 C17 . . . . -80.3(4) ?
    C18 C14 Fe1 C16 . . . . 82.2(3) ?
    C15 C14 Fe1 C16 . . . . -36.5(3) ?
    C18 C14 Fe1 C15 . . . . 118.6(5) ?
    C18 C14 Fe1 C12 . . . . 155.8(6) ?
    C15 C14 Fe1 C12 . . . . 37.2(8) ?
    C12 C13 Fe1 C14 . . . . -169.6(4) ?
    C9 C13 Fe1 C14 . . . . -49.6(5) ?
    C12 C13 Fe1 C9 . . . . -120.0(3) ?
    C12 C13 Fe1 C10 . . . . -81.4(2) ?
    C9 C13 Fe1 C10 . . . . 38.61(18) ?
    C12 C13 Fe1 C11 . . . . -37.58(19) ?
    C9 C13 Fe1 C11 . . . . 82.4(2) ?
    C12 C13 Fe1 C18 . . . . 154.9(3) ?
    C9 C13 Fe1 C18 . . . . -85.1(3) ?
    C12 C13 Fe1 C17 . . . . 111.2(3) ?
    C9 C13 Fe1 C17 . . . . -128.8(2) ?
    C12 C13 Fe1 C16 . . . . 70.0(3) ?
    C9 C13 Fe1 C16 . . . . -170.0(2) ?
    C12 C13 Fe1 C15 . . . . 37.6(8) ?
    C9 C13 Fe1 C15 . . . . 157.6(7) ?
    C9 C13 Fe1 C12 . . . . 120.0(3) ?
    C13 C9 Fe1 C14 . . . . 157.3(3) ?
    C10 C9 Fe1 C14 . . . . -84.2(3) ?
    C8 C9 Fe1 C14 . . . . 39.3(3) ?
    C10 C9 Fe1 C13 . . . . 118.4(3) ?
    C8 C9 Fe1 C13 . . . . -118.0(3) ?
    C13 C9 Fe1 C10 . . . . -118.4(3) ?
    C8 C9 Fe1 C10 . . . . 123.6(3) ?
    C13 C9 Fe1 C11 . . . . -80.8(2) ?
    C10 C9 Fe1 C11 . . . . 37.65(19) ?
    C8 C9 Fe1 C11 . . . . 161.2(3) ?
    C13 C9 Fe1 C18 . . . . 114.1(3) ?
    C10 C9 Fe1 C18 . . . . -127.4(3) ?
    C8 C9 Fe1 C18 . . . . -3.8(3) ?
    C13 C9 Fe1 C17 . . . . 72.7(3) ?
    C10 C9 Fe1 C17 . . . . -168.9(3) ?
    C8 C9 Fe1 C17 . . . . -45.3(4) ?
    C13 C9 Fe1 C16 . . . . 38.3(8) ?
    C10 C9 Fe1 C16 . . . . 156.7(7) ?
    C8 C9 Fe1 C16 . . . . -79.7(8) ?
    C13 C9 Fe1 C15 . . . . -167.9(4) ?
    C10 C9 Fe1 C15 . . . . -49.4(4) ?
    C8 C9 Fe1 C15 . . . . 74.1(5) ?
    C13 C9 Fe1 C12 . . . . -36.9(2) ?
    C10 C9 Fe1 C12 . . . . 81.5(2) ?
    C8 C9 Fe1 C12 . . . . -154.9(3) ?
    C9 C10 Fe1 C14 . . . . 114.1(2) ?
    C11 C10 Fe1 C14 . . . . -126.9(3) ?
    C9 C10 Fe1 C13 . . . . -38.22(18) ?
    C11 C10 Fe1 C13 . . . . 80.8(2) ?
    C11 C10 Fe1 C9 . . . . 119.0(3) ?
    C9 C10 Fe1 C11 . . . . -119.0(3) ?
    C9 C10 Fe1 C18 . . . . 74.3(3) ?
    C11 C10 Fe1 C18 . . . . -166.7(3) ?
    C9 C10 Fe1 C17 . . . . 46.0(10) ?
    C11 C10 Fe1 C17 . . . . 165.0(9) ?
    C9 C10 Fe1 C16 . . . . -170.1(3) ?
    C11 C10 Fe1 C16 . . . . -51.1(4) ?
    C9 C10 Fe1 C15 . . . . 156.4(2) ?
    C11 C10 Fe1 C15 . . . . -84.6(3) ?
    C9 C10 Fe1 C12 . . . . -81.5(2) ?
    C11 C10 Fe1 C12 . . . . 37.5(2) ?
    C12 C11 Fe1 C14 . . . . -167.3(2) ?
    C10 C11 Fe1 C14 . . . . 73.0(3) ?
    C12 C11 Fe1 C13 . . . . 37.09(19) ?
    C10 C11 Fe1 C13 . . . . -82.6(2) ?
    C12 C11 Fe1 C9 . . . . 81.3(2) ?
    C10 C11 Fe1 C9 . . . . -38.39(19) ?
    C12 C11 Fe1 C10 . . . . 119.7(3) ?
    C12 C11 Fe1 C18 . . . . 167.2(6) ?
    C10 C11 Fe1 C18 . . . . 47.5(7) ?
    C12 C11 Fe1 C17 . . . . -54.0(4) ?
    C10 C11 Fe1 C17 . . . . -173.7(4) ?
    C12 C11 Fe1 C16 . . . . -86.3(3) ?
    C10 C11 Fe1 C16 . . . . 154.0(2) ?
    C12 C11 Fe1 C15 . . . . -127.9(2) ?
    C10 C11 Fe1 C15 . . . . 112.4(3) ?
    C10 C11 Fe1 C12 . . . . -119.7(3) ?
    C17 C18 Fe1 C14 . . . . 118.5(4) ?
    C17 C18 Fe1 C13 . . . . -84.8(3) ?
    C14 C18 Fe1 C13 . . . . 156.6(3) ?
    C17 C18 Fe1 C9 . . . . -128.8(3) ?
    C14 C18 Fe1 C9 . . . . 112.7(3) ?
    C17 C18 Fe1 C10 . . . . -171.4(3) ?
    C14 C18 Fe1 C10 . . . . 70.1(3) ?
    C17 C18 Fe1 C11 . . . . 150.5(6) ?
    C14 C18 Fe1 C11 . . . . 32.0(8) ?
    C14 C18 Fe1 C17 . . . . -118.5(4) ?
    C17 C18 Fe1 C16 . . . . 38.0(3) ?
    C14 C18 Fe1 C16 . . . . -80.6(3) ?
    C17 C18 Fe1 C15 . . . . 80.9(3) ?
    C14 C18 Fe1 C15 . . . . -37.7(3) ?
    C17 C18 Fe1 C12 . . . . -48.0(5) ?
    C14 C18 Fe1 C12 . . . . -166.5(3) ?
    C16 C17 Fe1 C14 . . . . 80.6(3) ?
    C18 C17 Fe1 C14 . . . . -37.8(3) ?
    C16 C17 Fe1 C13 . . . . -127.3(3) ?
    C18 C17 Fe1 C13 . . . . 114.3(3) ?
    C16 C17 Fe1 C9 . . . . -169.0(3) ?
    C18 C17 Fe1 C9 . . . . 72.6(4) ?
    C16 C17 Fe1 C10 . . . . 152.8(8) ?
    C18 C17 Fe1 C10 . . . . 34.4(11) ?
    C16 C17 Fe1 C11 . . . . -47.4(5) ?
    C18 C17 Fe1 C11 . . . . -165.8(4) ?
    C16 C17 Fe1 C18 . . . . 118.4(5) ?
    C18 C17 Fe1 C16 . . . . -118.4(5) ?
    C16 C17 Fe1 C15 . . . . 37.2(3) ?
    C18 C17 Fe1 C15 . . . . -81.2(3) ?
    C16 C17 Fe1 C12 . . . . -84.2(3) ?
    C18 C17 Fe1 C12 . . . . 157.4(3) ?
    C15 C16 Fe1 C14 . . . . 36.8(3) ?
    C17 C16 Fe1 C14 . . . . -82.1(4) ?
    C15 C16 Fe1 C13 . . . . -167.5(3) ?
    C17 C16 Fe1 C13 . . . . 73.5(4) ?
    C15 C16 Fe1 C9 . . . . 161.2(7) ?
    C17 C16 Fe1 C9 . . . . 42.2(9) ?
    C15 C16 Fe1 C10 . . . . -50.2(5) ?
    C17 C16 Fe1 C10 . . . . -169.2(3) ?
    C15 C16 Fe1 C11 . . . . -84.8(3) ?
    C17 C16 Fe1 C11 . . . . 156.2(3) ?
    C15 C16 Fe1 C18 . . . . 80.6(4) ?
    C17 C16 Fe1 C18 . . . . -38.3(3) ?
    C15 C16 Fe1 C17 . . . . 118.9(5) ?
    C17 C16 Fe1 C15 . . . . -118.9(5) ?
    C15 C16 Fe1 C12 . . . . -128.0(3) ?
    C17 C16 Fe1 C12 . . . . 113.1(3) ?
    C16 C15 Fe1 C14 . . . . -120.5(5) ?
    C16 C15 Fe1 C13 . . . . 41.2(9) ?
    C14 C15 Fe1 C13 . . . . 161.7(6) ?
    C16 C15 Fe1 C9 . . . . -171.3(3) ?
    C14 C15 Fe1 C9 . . . . -50.8(6) ?
    C16 C15 Fe1 C10 . . . . 154.2(3) ?
    C14 C15 Fe1 C10 . . . . -85.4(4) ?
    C16 C15 Fe1 C11 . . . . 111.4(3) ?
    C14 C15 Fe1 C11 . . . . -128.1(3) ?
    C16 C15 Fe1 C18 . . . . -82.5(3) ?
    C14 C15 Fe1 C18 . . . . 38.0(3) ?
    C16 C15 Fe1 C17 . . . . -38.0(3) ?
    C14 C15 Fe1 C17 . . . . 82.5(4) ?
    C14 C15 Fe1 C16 . . . . 120.5(5) ?
    C16 C15 Fe1 C12 . . . . 70.9(4) ?
    C14 C15 Fe1 C12 . . . . -168.6(3) ?
    C13 C12 Fe1 C14 . . . . 162.1(6) ?
    C11 C12 Fe1 C14 . . . . 42.3(7) ?
    C11 C12 Fe1 C13 . . . . -119.8(3) ?
    C13 C12 Fe1 C9 . . . . 37.65(18) ?
    C11 C12 Fe1 C9 . . . . -82.1(2) ?
    C13 C12 Fe1 C10 . . . . 82.4(2) ?
    C11 C12 Fe1 C10 . . . . -37.42(19) ?
    C13 C12 Fe1 C11 . . . . 119.8(3) ?
    C13 C12 Fe1 C18 . . . . -53.4(4) ?
    C11 C12 Fe1 C18 . . . . -173.2(3) ?
    C13 C12 Fe1 C17 . . . . -86.9(3) ?
    C11 C12 Fe1 C17 . . . . 153.3(2) ?
    C13 C12 Fe1 C16 . . . . -129.5(2) ?
    C11 C12 Fe1 C16 . . . . 110.7(3) ?
    C13 C12 Fe1 C15 . . . . -168.7(3) ?
    C11 C12 Fe1 C15 . . . . 71.6(3) ?
    C4 C7 N1 N2 . . . . -180.0(3) ?
    O2 C8 N2 N1 . . . . -0.2(4) ?
    C9 C8 N2 N1 . . . . -177.0(2) ?
    C7 N1 N2 C8 . . . . 169.6(3) ?
loop_
    _geom_hbond_atom_site_label_D
    _geom_hbond_atom_site_label_H
    _geom_hbond_atom_site_label_A
    _geom_hbond_site_symmetry_A
    _geom_hbond_distance_DH
    _geom_hbond_distance_HA
    _geom_hbond_distance_DA
    _geom_hbond_angle_DHA
    N2 H2B O1 2_565 0.86 2.20 3.035(3) 163.3
    O1 H1A O2 4_456 0.82 2.03 2.838(3) 169.7
    O1 H1A N1 4_456 0.82 2.59 3.028(3) 115.2
