# Supplementary material for: N′-(4-Hy­droxy­benzyl­idene)ferrocene-1-carbohydrazide
Source: Acta Crystallogr Sect E Struct Rep Online. 2011 Dec 3;68(Pt 1):m8. doi: 10.1107/S1600536811050835 (PMC3254280; doi:10.1107/S1600536811050835)
Supplement: Supplementary file 2 [file e-68-000m8-Isup2.hkl]

# 
# h,k,l, Fc-squared, Fo-squared, sigma(Fo-squared) and status flag 
# 
data_I
_shelx_title ' p21 in P2(1)2(1)2(1)' 
_shelx_refln_list_code          4 
_shelx_F_calc_maximum      135.24 
_exptl_crystal_F_000       720.00 
_reflns_d_resolution_high  0.7594 
 
loop_ 
 _symmetry_equiv_pos_as_xyz 
 'x, y, z' 
 '-x+1/2, -y, z+1/2' 
 '-x, y+1/2, -z+1/2' 
 'x+1/2, -y+1/2, -z' 
 
_cell_length_a    11.3410 
_cell_length_b    11.6687 
_cell_length_c    11.7479 
_cell_angle_alpha  90.000 
_cell_angle_beta   90.000 
_cell_angle_gamma  90.000 
 
_shelx_F_squared_multiplier     1.000 
 
loop_ 
 _refln_index_h 
 _refln_index_k 
 _refln_index_l 
 _refln_F_squared_calc 
 _refln_F_squared_meas 
 _refln_F_squared_sigma 
 _refln_observed_status 
   2   0   0      130.00      135.70      4.33 o 
   4   0   0     3291.85     3030.33     29.71 o 
   6   0   0      330.44      360.32     27.99 o 
   8   0   0     1916.80     1943.81     62.01 o 
  10   0   0      456.47      475.48     23.78 o 
  12   0   0     2167.13     2357.33     40.76 o 
  14   0   0       20.66       20.39      9.72 o 
   1   1   0     2867.79     2883.59     21.42 o 
   2   1   0      179.20      182.44      3.22 o 
   3   1   0      590.67      616.45      7.33 o 
   4   1   0      382.27      337.81      7.81 o 
   5   1   0     1614.58     1491.61     19.59 o 
   6   1   0      324.14      295.10      8.49 o 
   7   1   0      797.02      772.86     19.47 o 
   8   1   0      168.30      196.56     18.41 o 
   9   1   0      144.44      151.86     16.70 o 
  10   1   0       58.50       58.68      7.73 o 
  11   1   0       10.08       12.12      5.18 o 
  12   1   0        8.09       10.47      5.63 o 
  13   1   0      178.52      220.85     28.77 o 
  14   1   0        5.87       12.09      7.16 o 
   0   2   0     7399.69     6643.13    107.08 o 
   1   2   0     9192.72     8624.36     72.41 o 
   2   2   0      782.01      731.16      6.23 o 
   3   2   0     1840.09     1763.75     13.17 o 
   4   2   0      709.42      716.14     10.42 o 
   5   2   0     3692.20     3821.27     49.52 o 
   6   2   0      318.01      320.77     16.03 o 
   7   2   0     2190.29     2287.73     51.06 o 
   8   2   0       38.07       42.38      7.58 o 
   9   2   0      390.66      378.55     20.25 o 
  10   2   0      115.86      105.47     14.89 o 
  11   2   0       13.74       23.29      5.44 o 
  12   2   0       31.48       44.89     12.96 o 
  13   2   0       21.02       23.91      6.45 o 
  14   2   0       19.15        7.34      4.77 o 
   1   3   0        3.35        6.04      1.86 o 
   2   3   0     8057.22     8036.19     58.03 o 
   3   3   0      248.66      263.35      4.83 o 
   4   3   0      920.33      945.27     15.17 o 
   5   3   0      890.04      962.10     13.08 o 
   6   3   0     6317.47     6200.83    131.26 o 
   7   3   0      283.51      264.07     17.05 o 
   8   3   0        0.67       10.56      3.78 o 
   9   3   0        2.09        7.41      3.73 o 
  10   3   0      581.60      600.22     17.78 o 
  11   3   0       21.70       20.68      6.59 o 
  12   3   0        3.79        6.59      4.76 o 
  13   3   0       50.91       43.31     12.14 o 
  14   3   0      197.97      148.83     42.24 o 
   0   4   0     5993.62     5621.71     57.39 o 
   1   4   0      402.28      406.71      6.52 o 
   2   4   0     4338.47     4298.48     35.69 o 
   3   4   0     1235.55     1213.64     15.78 o 
   4   4   0      439.03      412.26     10.37 o 
   5   4   0     1876.89     2029.28     21.86 o 
   6   4   0       13.72       13.48      4.03 o 
   7   4   0      172.30      168.29     13.14 o 
   8   4   0      463.34      459.34     20.91 o 
   9   4   0       89.19      113.15     19.47 o 
  10   4   0       28.16       28.36      5.82 o 
  11   4   0       84.82       81.30     12.91 o 
  12   4   0      281.42      333.44     64.19 o 
  13   4   0      167.77      117.01     28.25 o 
  14   4   0       15.15        8.20      3.98 o 
   1   5   0     1692.08     1661.31     19.63 o 
   2   5   0       61.26       62.67      4.99 o 
   3   5   0     1311.39     1303.16     18.64 o 
   4   5   0       28.10       33.38      3.24 o 
   5   5   0     1428.44     1406.77     15.21 o 
   6   5   0      104.93      110.04      8.44 o 
   7   5   0      268.09      234.79     16.65 o 
   8   5   0       46.55       46.26      6.39 o 
   9   5   0      209.91      218.45     15.63 o 
  10   5   0      154.68      139.19     15.35 o 
  11   5   0       90.69      100.33     24.35 o 
  12   5   0       17.26       12.12      7.61 o 
  13   5   0       98.06       74.12     22.62 o 
  14   5   0       28.49       18.24      5.02 o 
   0   6   0      375.93      352.81     10.89 o 
   1   6   0      107.62       99.15      4.97 o 
   2   6   0       31.44       31.39      4.26 o 
   3   6   0      142.01      146.64      5.45 o 
   4   6   0     3501.47     3575.29     34.49 o 
   5   6   0      451.29      494.96     12.74 o 
   6   6   0      205.64      212.65     11.05 o 
   7   6   0      503.92      563.14     10.19 o 
   8   6   0      718.78      750.06     13.74 o 
   9   6   0      109.43      107.10     19.24 o 
  10   6   0       72.27       90.75     25.94 o 
  11   6   0        0.05       11.00      4.09 o 
  12   6   0      174.84      168.94     36.11 o 
  13   6   0       24.86       33.88     11.94 o 
   1   7   0        8.93       12.37      2.50 o 
   2   7   0     1340.72     1405.38     16.10 o 
   3   7   0      504.98      485.39      7.80 o 
   4   7   0      111.19      107.72      4.35 o 
   5   7   0        3.66        6.91      4.54 o 
   6   7   0     1009.60      982.77     21.68 o 
   7   7   0       56.63       46.89     11.03 o 
   8   7   0      133.50       94.13     19.77 o 
   9   7   0      277.91      264.87     21.41 o 
  10   7   0      273.57      312.28     28.56 o 
  11   7   0      168.78      128.91     33.03 o 
  12   7   0        0.64       13.68      6.79 o 
  13   7   0        8.01       19.38      6.50 o 
   0   8   0      102.24      113.98     20.96 o 
   1   8   0      678.79      744.81     17.95 o 
   2   8   0      419.81      431.44      9.31 o 
   3   8   0      605.89      569.79     10.86 o 
   4   8   0      222.13      210.02      7.23 o 
   5   8   0      322.09      320.56     14.87 o 
   6   8   0        5.42       18.29      6.76 o 
   7   8   0      287.06      259.85     22.05 o 
   8   8   0       24.46       28.19      6.55 o 
   9   8   0      241.34      256.36     24.86 o 
  10   8   0        1.31       12.25     10.38 o 
  11   8   0      158.08       95.08     37.15 o 
  12   8   0       14.99        9.85      6.63 o 
   1   9   0        3.41        9.21      3.91 o 
   2   9   0     1157.36     1202.02     14.09 o 
   3   9   0       48.62       53.99      5.16 o 
   4   9   0       54.27       47.95      6.33 o 
   5   9   0       77.78       52.62      9.27 o 
   6   9   0      180.44      222.23     17.83 o 
   7   9   0        8.11       11.71     11.05 o 
   8   9   0      252.89      282.79     44.43 o 
   9   9   0        1.75       20.72      8.51 o 
  10   9   0      379.33      360.57     80.87 o 
  11   9   0        3.60        7.41      8.78 o 
  12   9   0       24.09       16.12     15.14 o 
   0  10   0      939.74     1178.77     28.79 o 
   1  10   0       32.65       32.59      6.38 o 
   2  10   0       90.81       90.31      9.44 o 
   3  10   0      132.69      123.65     10.55 o 
   4  10   0      376.30      404.66     13.97 o 
   5  10   0        1.41       17.62      6.28 o 
   6  10   0       35.45       34.39      7.15 o 
   7  10   0        0.59        5.26      9.98 o 
   8  10   0       94.64       87.11     19.22 o 
   9  10   0       12.68       19.26      6.94 o 
  10  10   0        3.51       12.39      6.85 o 
  11  10   0       17.92       23.92     11.86 o 
   1  11   0       17.45       19.62      4.45 o 
   2  11   0      296.39      303.96     12.97 o 
   3  11   0     1000.82     1051.61     23.33 o 
   4  11   0       13.39       18.18      9.87 o 
   5  11   0      183.82      155.61     35.84 o 
   6  11   0       18.70       20.22     11.50 o 
   7  11   0      125.94       97.36     26.09 o 
   8  11   0        2.59        1.13      9.93 o 
   9  11   0      289.33      275.61     56.69 o 
  10  11   0       36.22       21.10     15.91 o 
   0  12   0        1.02        6.44      6.15 o 
   1  12   0       12.15       12.79      3.17 o 
   2  12   0        1.40        6.28      4.96 o 
   3  12   0       31.59       27.92     12.83 o 
   4  12   0      145.22      190.75     43.15 o 
   5  12   0       28.05       20.61      8.70 o 
   6  12   0        0.36       11.66      5.67 o 
   7  12   0        1.24       17.59      8.57 o 
   8  12   0       37.57       24.01      9.81 o 
   9  12   0       17.14       11.43     11.59 o 
   1  13   0       19.60       18.65     12.73 o 
   2  13   0      105.70       65.16     19.38 o 
   3  13   0        0.64        5.11      5.54 o 
   4  13   0       10.62       24.89     27.42 o 
   5  13   0        9.44       13.82      7.67 o 
   6  13   0       41.84       39.55     13.09 o 
   7  13   0       28.40       10.61      9.37 o 
   2  14   0        0.00        8.57      7.73 o 
   3  14   0       44.79       44.72     14.81 o 
   4  14   0        0.90        2.75      2.84 o 
   5  14   0       35.03       28.83     21.38 o 
   6  14   0        8.78        8.27      6.87 o 
   1   0   1       67.86       69.63      2.02 o 
   2   0   1    11581.19    11325.34    103.85 o 
   3   0   1      723.06      748.16      7.75 o 
   4   0   1      115.91      113.85      4.29 o 
   5   0   1     1364.43     1439.53     19.25 o 
   6   0   1     3846.74     3896.10     50.71 o 
   7   0   1        1.04       10.92      4.02 o 
   8   0   1        2.73        6.98      4.95 o 
   9   0   1       56.95       70.78      8.95 o 
  10   0   1      454.10      513.32     17.17 o 
  11   0   1      130.64      121.60     18.56 o 
  12   0   1      181.60      139.81     26.68 o 
  13   0   1       11.33       31.92      7.57 o 
  14   0   1       55.03       44.27     10.05 o 
 -14   1   1       17.98       17.03      4.58 o 
 -13   1   1       58.91       53.05     10.89 o 
 -12   1   1      115.54      121.33     18.81 o 
 -11   1   1      149.29      176.68     18.72 o 
 -10   1   1      454.65      463.06     17.36 o 
  -9   1   1      161.39      162.99     21.75 o 
  -8   1   1      401.12      408.54     15.85 o 
  -7   1   1     1209.23     1220.13     20.02 o 
  -6   1   1     1381.12     1360.84     18.90 o 
  -5   1   1     1162.26     1137.04     18.11 o 
  -4   1   1     2802.17     2747.93     19.97 o 
  -3   1   1     2808.05     2725.92     18.76 o 
  -2   1   1     3290.60     3324.00     25.42 o 
  -1   1   1     3406.58     3457.11     21.12 o 
   0   1   1     3209.89     3101.84     20.18 o 
   1   1   1     3554.29     3555.83     24.32 o 
   2   1   1     3251.07     3281.11     21.21 o 
   3   1   1     2608.97     2581.26     19.42 o 
   4   1   1     2952.44     2839.74     20.69 o 
   5   1   1     1249.30     1248.52     19.71 o 
   6   1   1     1378.64     1371.75     22.21 o 
   7   1   1     1193.64     1184.71     19.83 o 
   8   1   1      422.88      425.33     16.19 o 
   9   1   1      205.31      213.53     13.15 o 
  10   1   1      419.18      437.47     25.64 o 
  11   1   1      155.41      182.32     21.50 o 
  12   1   1      123.93      119.69     19.35 o 
  13   1   1       74.83       58.59     11.45 o 
  14   1   1       11.19        8.61      5.21 o 
 -14   2   1       61.72       42.86     11.10 o 
 -13   2   1      149.52      131.94     26.96 o 
 -12   2   1      434.70      424.35     21.08 o 
 -11   2   1     1060.00     1098.10     50.12 o 
 -10   2   1       81.56       92.78     14.39 o 
  -9   2   1      251.00      250.18     12.12 o 
  -8   2   1       71.03       76.72      9.21 o 
  -7   2   1      623.18      618.05     13.04 o 
  -6   2   1     1886.60     1946.55     22.62 o 
  -5   2   1     1318.07     1274.66     18.35 o 
  -4   2   1      469.29      425.59      6.98 o 
  -3   2   1     2101.22     1984.15     13.27 o 
  -2   2   1     4165.75     4166.89     28.16 o 
   0   2   1    17176.38    16217.52    267.55 o 
   2   2   1     4028.51     4120.60     28.08 o 
   3   2   1     1949.35     1870.99     16.35 o 
   4   2   1      461.17      414.38      7.61 o 
   5   2   1     1351.91     1280.08     21.30 o 
   6   2   1     1834.97     1902.09     29.34 o 
   7   2   1      591.64      624.80     18.23 o 
   8   2   1       82.89      103.45     13.34 o 
   9   2   1      261.34      261.34     10.17 o 
  10   2   1       86.73       71.95     13.21 o 
  11   2   1     1072.51     1105.56     25.16 o 
  12   2   1      415.19      383.67     33.11 o 
  13   2   1      143.69      121.10     22.50 o 
  14   2   1       62.17       47.35     10.62 o 
 -14   3   1        3.53       22.62      9.17 o 
 -13   3   1        8.07        8.44      8.11 o 
 -12   3   1      310.72      344.45     22.92 o 
 -11   3   1       51.46       68.45     10.72 o 
 -10   3   1      119.64      132.41     18.50 o 
  -9   3   1       53.41       65.35      9.37 o 
  -8   3   1      200.59      203.10     12.44 o 
  -7   3   1       76.98       85.13      8.69 o 
  -6   3   1      297.54      328.46      7.05 o 
  -5   3   1       89.08       93.92      4.73 o 
  -4   3   1     2218.25     2057.84     25.09 o 
  -3   3   1     1550.67     1492.33     13.13 o 
  -2   3   1      418.85      395.45      5.71 o 
  -1   3   1      100.22      105.28      3.82 o 
   0   3   1     2829.82     2827.94     20.30 o 
   1   3   1      100.66      105.27      2.84 o 
   2   3   1      431.38      406.63      5.31 o 
   3   3   1     1455.90     1444.65     12.43 o 
   4   3   1     2275.92     2123.13     31.15 o 
   5   3   1      116.91      102.05     11.28 o 
   6   3   1      296.08      307.41     10.42 o 
   7   3   1       96.96      106.49     13.36 o 
   8   3   1      226.96      212.27     15.57 o 
   9   3   1       60.90       54.37      7.89 o 
  10   3   1      123.99      119.59     17.40 o 
  11   3   1       38.52       46.81      8.34 o 
  12   3   1      287.01      338.89     17.53 o 
  13   3   1        4.18       11.77      6.07 o 
  14   3   1        4.05       15.62      6.40 o 
 -14   4   1        0.39        5.48      5.74 o 
 -13   4   1        8.47       18.42      6.78 o 
 -12   4   1       83.69       66.69     14.75 o 
 -11   4   1      123.13      118.74     19.71 o 
 -10   4   1      326.89      336.39     14.46 o 
  -9   4   1      212.08      235.05     10.31 o 
  -8   4   1      264.56      265.27     12.27 o 
  -7   4   1     1053.38     1028.77     17.92 o 
  -6   4   1     2687.67     2869.06     27.86 o 
  -5   4   1     2066.67     2111.32     22.07 o 
  -4   4   1     2325.41     2300.55     34.69 o 
  -3   4   1     2979.65     2925.29     38.73 o 
  -2   4   1      906.04      858.43     11.27 o 
  -1   4   1     1140.45     1222.15     14.76 o 
   0   4   1     2231.57     2220.87     15.57 o 
   1   4   1     1353.59     1330.71     12.13 o 
   2   4   1      847.08      808.89     10.97 o 
   3   4   1     3081.39     3017.32     42.66 o 
   4   4   1     2403.12     2406.44     35.56 o 
   5   4   1     1977.12     2003.80     35.29 o 
   6   4   1     2743.37     2897.32     37.38 o 
   7   4   1     1057.16     1067.39     35.66 o 
   8   4   1      224.53      241.98     22.91 o 
   9   4   1      224.02      224.88     10.62 o 
  10   4   1      315.07      356.16     28.17 o 
  11   4   1      119.69      114.50     17.23 o 
  12   4   1       79.11       84.28     17.63 o 
  13   4   1       16.75       23.35     11.70 o 
  14   4   1        2.28       10.84      4.21 o 
 -14   5   1       22.19       26.10     10.61 o 
 -13   5   1       78.20       56.12     14.08 o 
 -12   5   1       90.80      101.74     19.08 o 
 -11   5   1      203.93      221.04     23.98 o 
 -10   5   1      259.31      229.77     23.18 o 
  -9   5   1      281.21      285.11     11.41 o 
  -8   5   1      102.10       85.61      8.34 o 
  -7   5   1      235.44      245.48      6.14 o 
  -6   5   1      425.06      413.53     13.60 o 
  -5   5   1     1110.02     1015.66     24.86 o 
  -4   5   1      116.79      139.23     11.74 o 
  -3   5   1     2493.02     2495.84     30.54 o 
  -2   5   1     1050.58     1019.95     14.52 o 
  -1   5   1      732.90      696.04      9.80 o 
   0   5   1      414.15      351.75      6.29 o 
   1   5   1      795.55      760.68      9.88 o 
   2   5   1     1031.41      991.92     13.13 o 
   3   5   1     2437.58     2542.15     32.11 o 
   4   5   1      143.14      159.74      6.46 o 
   5   5   1     1091.26     1064.82     16.23 o 
   6   5   1      405.23      415.18     13.90 o 
   7   5   1      218.81      243.87     16.16 o 
   8   5   1       89.10       95.45     10.86 o 
   9   5   1      256.74      273.60     11.72 o 
  10   5   1      263.16      257.01     11.50 o 
  11   5   1      186.14      212.41     29.93 o 
  12   5   1       83.01       97.79     22.23 o 
  13   5   1       84.27       88.52     17.93 o 
  14   5   1       22.18       21.85      8.19 o 
 -13   6   1       18.63       23.55     13.99 o 
 -12   6   1       18.97        8.10     11.66 o 
 -11   6   1       47.73       36.39      7.32 o 
 -10   6   1      432.88      445.12     33.87 o 
  -9   6   1      270.00      262.35     25.04 o 
  -8   6   1       16.25       17.42      6.58 o 
  -7   6   1      132.67      140.87     16.11 o 
  -6   6   1     1001.51     1011.76     23.14 o 
  -5   6   1      247.55      265.17     11.69 o 
  -4   6   1        7.38        4.88      2.52 o 
  -3   6   1     1348.91     1424.78     18.83 o 
  -2   6   1      917.69      896.13     12.38 o 
  -1   6   1      125.39      132.35      5.76 o 
   0   6   1      663.16      689.85      8.38 o 
   1   6   1      166.09      162.75      7.48 o 
   2   6   1      871.97      857.54      9.92 o 
   3   6   1     1434.60     1456.40     24.90 o 
   4   6   1        9.63        6.56      1.91 o 
   5   6   1      245.51      238.44      7.51 o 
   6   6   1     1000.95     1011.51     19.90 o 
   7   6   1      118.30      124.92     13.06 o 
   8   6   1       13.35       12.42      5.20 o 
   9   6   1      239.57      196.64     12.93 o 
  10   6   1      449.91      468.38     24.27 o 
  11   6   1       42.90       50.25     14.71 o 
  12   6   1       19.39       17.60      6.53 o 
  13   6   1       23.91       23.45     12.79 o 
 -13   7   1       44.29       69.11     30.96 o 
 -12   7   1       47.79       52.68     17.80 o 
 -11   7   1      150.15      137.00     37.19 o 
 -10   7   1       74.74       83.32     19.54 o 
  -9   7   1      440.54      448.35     44.72 o 
  -8   7   1      149.35      160.64     21.51 o 
  -7   7   1        2.69        7.43      3.82 o 
  -6   7   1      448.10      463.07     12.14 o 
  -5   7   1       67.31       78.52      7.94 o 
  -4   7   1     1206.33     1170.79     21.65 o 
  -3   7   1      923.12      934.93     12.67 o 
  -2   7   1      773.18      810.63     13.54 o 
  -1   7   1     1443.01     1434.59     22.69 o 
   0   7   1      485.12      453.89      8.06 o 
   1   7   1     1424.36     1402.85     15.48 o 
   2   7   1      776.74      791.66     11.22 o 
   3   7   1      904.38      891.28     14.69 o 
   4   7   1     1087.64     1069.41     24.01 o 
   5   7   1       51.26       56.17      6.87 o 
   6   7   1      452.13      439.13     10.38 o 
   7   7   1        8.03        9.46      3.95 o 
   8   7   1      174.19      190.72     27.15 o 
   9   7   1      421.12      370.55     21.40 o 
  10   7   1       74.17       69.35     20.02 o 
  11   7   1      155.53      153.30     21.17 o 
  12   7   1       45.90       40.89     19.85 o 
  13   7   1       38.01       44.50     16.38 o 
 -12   8   1       18.68       24.92      8.87 o 
 -11   8   1       34.79       54.04     16.15 o 
 -10   8   1        7.52       17.79     14.03 o 
  -9   8   1      162.88      143.64     35.87 o 
  -8   8   1       36.12       32.19     10.67 o 
  -7   8   1      242.18      253.76     19.64 o 
  -6   8   1       52.55       56.09     12.15 o 
  -5   8   1      212.54      202.58      8.62 o 
  -4   8   1      150.99      163.04      7.41 o 
  -3   8   1      489.72      469.74     12.55 o 
  -2   8   1       64.74       69.82      9.17 o 
  -1   8   1      166.27      161.50      9.64 o 
   0   8   1      201.82      210.13      8.24 o 
   1   8   1      202.72      201.71      7.34 o 
   2   8   1       64.10       72.39      6.43 o 
   3   8   1      563.55      567.96     12.95 o 
   4   8   1      166.44      179.85     15.37 o 
   5   8   1      176.04      177.07     13.99 o 
   6   8   1       46.86       40.94      8.19 o 
   7   8   1      235.56      287.51     20.07 o 
   8   8   1       31.62       20.88     11.83 o 
   9   8   1      147.35      136.30     24.09 o 
  10   8   1        6.20        6.48      4.28 o 
  11   8   1       32.92       40.04     18.23 o 
  12   8   1       22.66       35.18     10.28 o 
 -12   9   1       17.68       26.64     24.00 o 
 -11   9   1       28.38       22.11     13.63 o 
 -10   9   1       13.22        5.52      9.00 o 
  -9   9   1       60.23       82.78     19.09 o 
  -8   9   1      534.60      596.46     73.28 o 
  -7   9   1       24.01       41.47     17.16 o 
  -6   9   1      136.62      132.77     21.23 o 
  -5   9   1      164.92      143.97     12.07 o 
  -4   9   1      892.10      944.22     18.42 o 
  -3   9   1      281.95      284.15     20.13 o 
  -2   9   1      785.38      827.08     13.43 o 
  -1   9   1      116.27      122.32      8.76 o 
   0   9   1      442.08      467.69     13.53 o 
   1   9   1       98.87       98.78      8.80 o 
   2   9   1      753.89      771.94     14.95 o 
   3   9   1      279.19      291.71     10.63 o 
   4   9   1      915.36      930.20     15.64 o 
   5   9   1      159.74      158.40      9.05 o 
   6   9   1      136.28      130.36     14.95 o 
   7   9   1       22.56       31.31      9.37 o 
   8   9   1      529.50      567.56     31.27 o 
   9   9   1       58.48       73.33     19.86 o 
  10   9   1       14.70       13.61      9.36 o 
  11   9   1       25.59       20.94      8.34 o 
  12   9   1       20.09       16.61      8.20 o 
 -11  10   1        4.92       15.92      7.83 o 
 -10  10   1       39.97       46.81     14.34 o 
  -9  10   1       29.66       20.36     14.77 o 
  -8  10   1      193.20      178.83     39.77 o 
  -7  10   1       51.29       51.28     18.18 o 
  -6  10   1       90.66       94.90     18.94 o 
  -5  10   1      148.13      177.88     33.91 o 
  -4  10   1      214.34      233.00     27.65 o 
  -3  10   1       40.25       40.50      7.05 o 
  -2  10   1      252.22      281.16     14.72 o 
  -1  10   1       45.65       49.61      6.88 o 
   0  10   1      349.87      365.49     24.01 o 
   1  10   1       29.84       39.75      7.17 o 
   2  10   1      258.41      290.16     26.11 o 
   3  10   1       35.24       40.40      8.80 o 
   4  10   1      206.42      205.58     14.11 o 
   5  10   1      161.07      156.93     18.27 o 
   6  10   1       75.82       65.41     13.83 o 
   7  10   1       51.83       41.34     13.65 o 
   8  10   1      197.03      152.58     43.25 o 
   9  10   1       32.39       38.73     12.59 o 
  10  10   1       43.33       42.49     15.02 o 
  11  10   1        5.82       18.30      8.28 o 
 -10  11   1       28.60       28.96     14.92 o 
  -9  11   1      129.39      132.67     36.49 o 
  -8  11   1       72.56       88.90     16.34 o 
  -7  11   1       10.28       27.55     12.04 o 
  -6  11   1       21.79       38.73     20.70 o 
  -5  11   1       37.55       20.09     12.88 o 
  -4  11   1       50.63       57.47     13.48 o 
  -3  11   1      205.39      216.91     34.95 o 
  -2  11   1       31.97       28.55      5.94 o 
  -1  11   1      240.85      258.96     10.74 o 
   0  11   1       60.58       84.28      8.84 o 
   1  11   1      250.19      275.14     16.01 o 
   2  11   1       28.10       22.24      5.30 o 
   3  11   1      175.43      182.83     21.37 o 
   4  11   1       51.40       52.25     10.76 o 
   5  11   1       31.47       37.48     12.48 o 
   6  11   1       23.64       35.21     13.20 o 
   7  11   1       12.56       14.69      6.14 o 
   8  11   1       71.99       45.08     16.23 o 
   9  11   1      142.00      118.99     28.87 o 
  10  11   1       21.72       20.26     14.93 o 
  -9  12   1        1.57       13.50      5.65 o 
  -8  12   1        9.74        6.50      9.84 o 
  -7  12   1       36.40       26.74     20.13 o 
  -6  12   1       80.24       74.23     22.72 o 
  -5  12   1       13.59       13.46      7.11 o 
  -4  12   1       39.27       37.62      8.50 o 
  -3  12   1        8.77       14.99      9.58 o 
  -2  12   1       13.05        9.93      3.90 o 
  -1  12   1      303.25      350.08     16.90 o 
   0  12   1      113.07       92.20     16.95 o 
   1  12   1      295.79      328.73     19.49 o 
   2  12   1       22.65       23.70      8.74 o 
   3  12   1       11.24        8.81      5.05 o 
   4  12   1       38.77       31.65     10.00 o 
   5  12   1       10.60       19.12      8.86 o 
   6  12   1       81.67      116.79     33.77 o 
   7  12   1       36.12       23.86      8.61 o 
   8  12   1       11.84       15.29      9.84 o 
   9  12   1        2.81        8.33     11.78 o 
  -7  13   1       23.13       12.30      8.58 o 
  -6  13   1       15.85       10.57      7.25 o 
  -5  13   1       44.21       26.53      7.32 o 
  -4  13   1       51.47       49.57     12.76 o 
  -3  13   1       60.96       52.56     18.71 o 
  -2  13   1      103.36       64.80     14.27 o 
  -1  13   1      109.97      124.95     17.83 o 
   0  13   1       29.63       33.13     16.60 o 
   1  13   1       98.46       69.86     18.02 o 
   2  13   1      107.86      100.11     23.14 o 
   3  13   1       60.20       47.76     26.65 o 
   4  13   1       57.77       65.85     21.62 o 
   5  13   1       39.00       28.43     11.36 o 
   6  13   1       15.77       16.29      8.46 o 
   7  13   1       24.34        5.35      9.21 o 
  -6  14   1       19.53       12.98     17.49 o 
  -5  14   1       23.53       19.44      9.13 o 
  -4  14   1        8.63       10.34      8.59 o 
  -3  14   1        4.60       13.74      9.34 o 
  -2  14   1        3.02        9.04      8.74 o 
   2  14   1        2.78        8.74      5.23 o 
   3  14   1        6.20        8.27      5.59 o 
   4  14   1       11.83       15.19      8.10 o 
   5  14   1       22.14       17.91      7.82 o 
   6  14   1       19.43       18.41      7.89 o 
   0   0   2     5554.95     5347.68     91.54 o 
   1   0   2    13901.49    14106.72    165.77 o 
   2   0   2    18291.04    17948.47    144.56 o 
   3   0   2     1267.39     1217.25     11.02 o 
   4   0   2      128.71      118.44      5.45 o 
   5   0   2     2494.16     2287.86     37.08 o 
   6   0   2        3.23        2.51      3.92 o 
   7   0   2     2077.76     2174.72     42.94 o 
   8   0   2      138.94      134.62     14.99 o 
   9   0   2      198.74      198.56     27.20 o 
  10   0   2      431.95      446.01     14.92 o 
  11   0   2      619.10      665.03     25.55 o 
  12   0   2      248.15      226.95     28.90 o 
  13   0   2      413.02      411.42     23.63 o 
  14   0   2        5.56       12.54      5.94 o 
 -14   1   2       14.44       19.78      7.39 o 
 -13   1   2       86.30       74.31     12.08 o 
 -12   1   2      226.50      237.93     14.94 o 
 -11   1   2      121.86      117.98     18.19 o 
 -10   1   2      149.72      150.27     24.58 o 
  -9   1   2      669.33      693.85     28.95 o 
  -8   1   2     1555.10     1535.85     24.37 o 
  -7   1   2       40.48       35.73      8.49 o 
  -6   1   2      542.80      506.55     11.79 o 
  -5   1   2     1169.00     1179.42     18.94 o 
  -4   1   2     1022.53      968.27     16.89 o 
  -3   1   2     1685.53     1772.26     13.91 o 
  -2   1   2     9747.99     9612.72     84.03 o 
  -1   1   2     3500.32     3590.33     22.73 o 
   0   1   2     7523.53     7113.48     42.53 o 
   1   1   2     3476.84     3624.60     23.52 o 
   2   1   2    10089.62     9950.45     67.50 o 
   3   1   2     1749.57     1819.64     13.66 o 
   4   1   2      811.07      825.93     14.52 o 
   5   1   2     1319.64     1319.10     22.00 o 
   6   1   2      538.08      523.05     15.30 o 
   7   1   2       39.72       34.89      5.75 o 
   8   1   2     1520.25     1501.55     27.11 o 
   9   1   2      669.61      742.62     21.66 o 
  10   1   2      132.67      128.59     22.67 o 
  11   1   2      105.59       95.29     18.32 o 
  12   1   2      189.09      219.41     30.33 o 
  13   1   2       88.62       97.75     17.45 o 
  14   1   2       13.63        9.68      5.36 o 
 -14   2   2       66.98       56.08     20.33 o 
 -13   2   2      160.87      142.62     28.33 o 
 -12   2   2       28.67       32.44      8.47 o 
 -11   2   2      271.74      297.89     26.54 o 
 -10   2   2       44.42       47.16      7.24 o 
  -9   2   2      120.11      130.18     18.98 o 
  -8   2   2      443.61      437.84     27.91 o 
  -7   2   2      810.59      819.52     15.75 o 
  -6   2   2     6022.42     6220.20     83.74 o 
  -5   2   2      893.81      930.16     20.71 o 
  -4   2   2      731.26      678.26     10.11 o 
  -3   2   2      732.99      664.29      8.96 o 
  -2   2   2      434.01      405.68     11.32 o 
  -1   2   2     6698.64     6456.71     47.24 o 
   0   2   2      319.24      338.50      4.21 o 
   1   2   2     6814.26     6604.53     46.63 o 
   2   2   2      302.97      313.77      8.76 o 
   3   2   2      703.91      631.98      7.47 o 
   4   2   2      748.91      714.44     14.30 o 
   5   2   2      971.36      998.83     20.04 o 
   6   2   2     6089.17     6203.29     71.10 o 
   7   2   2      783.87      810.90     29.54 o 
   8   2   2      434.15      418.45     19.43 o 
   9   2   2      143.52      139.29     27.46 o 
  10   2   2       71.64       62.42     12.61 o 
  11   2   2      271.08      240.00     21.64 o 
  12   2   2       32.64       40.42      8.74 o 
  13   2   2      176.54      141.33     26.97 o 
  14   2   2       59.02       38.30      9.02 o 
 -14   3   2       48.93       44.21     13.43 o 
 -13   3   2      106.63      105.60     19.99 o 
 -12   3   2       89.18       77.85     13.92 o 
 -11   3   2      308.59      346.30     21.24 o 
 -10   3   2      115.22      112.92     15.59 o 
  -9   3   2      622.27      630.55     23.90 o 
  -8   3   2      159.40      170.21      9.93 o 
  -7   3   2     1095.31     1059.83     31.24 o 
  -6   3   2      208.71      178.35      9.97 o 
  -5   3   2     2119.11     2067.64     21.70 o 
  -4   3   2        6.85        6.86      1.45 o 
  -3   3   2     2537.82     2413.82     27.78 o 
  -2   3   2      192.95      199.82      7.41 o 
  -1   3   2     4572.22     4326.42     31.91 o 
   0   3   2     2485.08     2447.58     16.82 o 
   1   3   2     4690.41     4410.29     30.30 o 
   2   3   2      171.20      187.10      5.97 o 
   3   3   2     2700.04     2579.70     30.88 o 
   4   3   2       10.23        9.20      3.66 o 
   5   3   2     2124.26     2097.58     35.37 o 
   6   3   2      239.47      210.41      9.39 o 
   7   3   2     1087.94     1100.50     24.84 o 
   8   3   2      171.16      194.73     20.38 o 
   9   3   2      589.69      639.62     16.35 o 
  10   3   2       80.38      100.85     12.85 o 
  11   3   2      303.84      360.60     16.25 o 
  12   3   2       87.90       81.77     16.51 o 
  13   3   2      115.33      109.73     23.30 o 
  14   3   2       44.48       22.83      9.92 o 
 -14   4   2       46.31       39.09     10.35 o 
 -13   4   2      146.97      134.50     22.50 o 
 -12   4   2        9.17       12.78      4.59 o 
 -11   4   2      104.62       68.07     14.19 o 
 -10   4   2      300.18      342.51     11.99 o 
  -9   4   2      117.33      118.75      8.48 o 
  -8   4   2      355.03      336.42     10.10 o 
  -7   4   2      520.05      535.87     12.10 o 
  -6   4   2     1194.18     1181.43     21.34 o 
  -5   4   2      977.80      948.40     12.98 o 
  -4   4   2     2421.54     2463.76     28.68 o 
  -3   4   2      695.63      685.84     12.03 o 
  -2   4   2     2118.67     2013.61     25.25 o 
  -1   4   2     2106.08     2054.48     24.94 o 
   0   4   2       20.71       21.85      2.29 o 
   1   4   2     1970.69     1907.93     22.15 o 
   2   4   2     2078.49     1961.46     24.64 o 
   3   4   2      804.06      792.34     13.97 o 
   4   4   2     2373.36     2354.46     30.12 o 
   5   4   2      899.22      876.18     18.84 o 
   6   4   2     1165.54     1142.06     19.20 o 
   7   4   2      550.86      555.10     23.86 o 
   8   4   2      354.20      353.26     22.19 o 
   9   4   2       95.62       97.74     14.42 o 
  10   4   2      309.26      358.25     21.64 o 
  11   4   2      100.60       82.19     13.75 o 
  12   4   2       13.91        9.76      4.63 o 
  13   4   2      146.66      140.49     30.21 o 
  14   4   2       40.17       41.01     11.98 o 
 -13   5   2       24.40       15.20      7.69 o 
 -12   5   2      223.46      229.39     22.58 o 
 -11   5   2      191.56      160.46     22.56 o 
 -10   5   2       24.21       17.87      8.16 o 
  -9   5   2       54.70       51.98      7.76 o 
  -8   5   2      302.41      309.74     17.21 o 
  -7   5   2      167.41      175.79      9.09 o 
  -6   5   2       21.41       21.56      4.46 o 
  -5   5   2      983.13      975.99     18.00 o 
  -4   5   2     1638.98     1555.13     25.30 o 
  -3   5   2     1278.47     1237.84     16.69 o 
  -2   5   2      261.46      249.38     10.01 o 
  -1   5   2      385.24      362.02      6.93 o 
   0   5   2     5336.28     5111.45     55.91 o 
   1   5   2      321.73      307.68      7.52 o 
   2   5   2      249.00      238.44      4.95 o 
   3   5   2     1187.22     1160.24     23.59 o 
   4   5   2     1625.19     1559.05     24.33 o 
   5   5   2     1021.70     1029.32     15.48 o 
   6   5   2       19.89       17.09      3.85 o 
   7   5   2      184.36      208.62     16.03 o 
   8   5   2      333.61      370.16     21.07 o 
   9   5   2       38.62       33.55      8.24 o 
  10   5   2       26.92       21.32      7.49 o 
  11   5   2      184.80      143.00     24.67 o 
  12   5   2      217.20      241.00     29.79 o 
  13   5   2       23.68       19.46      6.51 o 
 -13   6   2       13.02       27.28     17.76 o 
 -12   6   2       19.42       42.72      7.07 o 
 -11   6   2      170.10      148.23     35.15 o 
 -10   6   2       18.06        7.98      6.00 o 
  -9   6   2      263.60      248.75     23.82 o 
  -8   6   2      322.65      298.13     23.72 o 
  -7   6   2      461.30      462.41     22.60 o 
  -6   6   2      147.08      142.59     12.27 o 
  -5   6   2      672.31      661.44     26.92 o 
  -4   6   2      241.25      230.18      6.94 o 
  -3   6   2      851.05      841.47     10.19 o 
  -2   6   2      586.55      601.23     12.65 o 
  -1   6   2     1110.38     1100.06     15.36 o 
   0   6   2       51.69       32.62      3.75 o 
   1   6   2     1179.90     1143.82     12.96 o 
   2   6   2      539.36      576.27     12.22 o 
   3   6   2      920.97      917.90     17.02 o 
   4   6   2      265.65      274.23      9.98 o 
   5   6   2      690.47      672.00     17.72 o 
   6   6   2      146.46      155.32     11.10 o 
   7   6   2      412.54      403.91     14.28 o 
   8   6   2      296.38      295.53     15.82 o 
   9   6   2      250.51      256.05     20.04 o 
  10   6   2       23.76       21.61      9.10 o 
  11   6   2      148.78      124.95     26.36 o 
  12   6   2       28.87       23.36      7.17 o 
  13   6   2       13.17       10.15      5.52 o 
 -13   7   2       66.63       60.49     30.46 o 
 -12   7   2       37.42       25.52     30.04 o 
 -11   7   2       22.95       25.40      8.75 o 
 -10   7   2       98.95       85.30     25.12 o 
  -9   7   2      392.61      348.00     17.64 o 
  -8   7   2       25.92       21.63      8.40 o 
  -7   7   2      578.26      581.43     13.01 o 
  -6   7   2       43.26       50.94      7.49 o 
  -5   7   2      455.17      447.35     27.05 o 
  -4   7   2      727.24      694.55     14.22 o 
  -3   7   2     1417.81     1399.00     23.34 o 
  -2   7   2      239.70      220.79      5.33 o 
  -1   7   2     1367.52     1347.08     17.34 o 
   0   7   2       49.52       34.95      4.25 o 
   1   7   2     1343.62     1316.12     15.81 o 
   2   7   2      221.25      208.70     10.04 o 
   3   7   2     1392.24     1346.55     32.73 o 
   4   7   2      741.65      712.43     18.58 o 
   5   7   2      490.87      525.88     15.41 o 
   6   7   2       45.13       50.73      6.63 o 
   7   7   2      540.72      559.44     19.64 o 
   8   7   2       18.35       34.65      6.48 o 
   9   7   2      384.69      381.49     38.64 o 
  10   7   2       88.74       89.49     16.43 o 
  11   7   2       21.00       11.79      9.04 o 
  12   7   2       31.00       31.00     10.10 o 
  13   7   2       66.25       80.80     20.29 o 
 -12   8   2        1.57       19.03     11.35 o 
 -11   8   2       65.35       82.66     22.01 o 
 -10   8   2      179.15      150.12     40.03 o 
  -9   8   2      171.47      210.69     42.26 o 
  -8   8   2      153.57      115.04     41.19 o 
  -7   8   2       60.16       48.16     11.42 o 
  -6   8   2      618.73      698.34     15.20 o 
  -5   8   2      117.66      122.38      8.05 o 
  -4   8   2      132.02      117.50      6.28 o 
  -3   8   2      278.70      266.08     10.84 o 
  -2   8   2      996.19      962.81     19.12 o 
  -1   8   2      112.71      106.12      8.16 o 
   0   8   2       35.00       48.37      7.18 o 
   1   8   2      103.54       86.66      6.91 o 
   2   8   2      985.28      952.57     16.87 o 
   3   8   2      302.79      303.95      6.54 o 
   4   8   2      132.09      137.66     10.04 o 
   5   8   2       93.15       69.82     11.58 o 
   6   8   2      617.40      663.16     19.47 o 
   7   8   2       77.91       94.86      9.85 o 
   8   8   2      154.55      127.66     21.60 o 
   9   8   2      159.74      122.72     22.36 o 
  10   8   2      186.93      196.79     27.97 o 
  11   8   2       69.06       41.08     11.88 o 
  12   8   2        1.69        7.50      8.45 o 
 -11   9   2       12.50       11.53     12.38 o 
 -10   9   2      158.00      146.03     36.48 o 
  -9   9   2      159.73      159.08     35.55 o 
  -8   9   2       36.09       16.35      9.81 o 
  -7   9   2       22.07       19.04     11.03 o 
  -6   9   2       22.27       20.61     11.14 o 
  -5   9   2       91.83      114.82     25.54 o 
  -4   9   2       28.10       19.01      6.64 o 
  -3   9   2     1013.11      998.68     27.75 o 
  -2   9   2      526.86      511.90     11.42 o 
  -1   9   2      313.38      322.19     12.83 o 
   0   9   2       91.33       87.93     11.50 o 
   1   9   2      310.17      328.41     12.57 o 
   2   9   2      496.08      491.27     11.40 o 
   3   9   2      963.64      989.94     14.74 o 
   4   9   2       24.21       23.94      4.85 o 
   5   9   2       64.63       63.36     12.04 o 
   6   9   2       16.39       12.83      6.21 o 
   7   9   2       36.94       44.41     12.71 o 
   8   9   2       29.18       30.08      8.06 o 
   9   9   2      158.33      139.12     30.04 o 
  10   9   2      160.03      168.73     23.47 o 
  11   9   2       10.90       38.66     28.40 o 
 -11  10   2       51.90       48.69     17.43 o 
 -10  10   2       21.68       29.72     12.25 o 
  -9  10   2       48.16       47.79     17.70 o 
  -8  10   2       50.50       40.04     11.25 o 
  -7  10   2       65.92       84.33     25.82 o 
  -6  10   2        7.00        8.97      8.57 o 
  -5  10   2      120.38      122.48     27.24 o 
  -4  10   2       36.26       47.49     14.92 o 
  -3  10   2      181.33      185.10     25.74 o 
  -2  10   2       23.72       30.50      6.94 o 
  -1  10   2      374.13      353.74     12.05 o 
   0  10   2      128.00      125.49     15.49 o 
   1  10   2      397.44      418.90     13.26 o 
   2  10   2       15.95       25.39      5.00 o 
   3  10   2      191.43      185.39     14.97 o 
   4  10   2       50.70       54.42      8.74 o 
   5  10   2      116.86      150.76     15.99 o 
   6  10   2        3.40        2.90      4.84 o 
   7  10   2       72.37       95.96     19.59 o 
   8  10   2       43.51       31.65      9.14 o 
   9  10   2       51.69       40.12     20.85 o 
  10  10   2       24.76        8.88     12.83 o 
  11  10   2       57.18       63.02     25.89 o 
 -10  11   2       29.79       36.52     18.23 o 
  -9  11   2       14.51        6.79     11.35 o 
  -8  11   2      168.38      131.29     39.05 o 
  -7  11   2       91.31       69.26     30.69 o 
  -6  11   2       14.22       18.00      6.33 o 
  -5  11   2       59.23       57.10     35.81 o 
  -4  11   2      523.99      527.83     36.14 o 
  -3  11   2      118.91      112.88     21.90 o 
  -2  11   2        9.05        2.85      5.07 o 
  -1  11   2       55.33       33.62      6.51 o 
   0  11   2      179.12      165.15     14.02 o 
   1  11   2       66.93       48.37      7.95 o 
   2  11   2        8.89       10.73      2.28 o 
   3  11   2      117.44      121.21     13.65 o 
   4  11   2      529.76      566.16     41.12 o 
   5  11   2       59.43       74.00     29.27 o 
   6  11   2       14.60       19.11      5.28 o 
   7  11   2       91.13       75.30     19.15 o 
   8  11   2      155.01      156.66     38.48 o 
   9  11   2       14.20       18.28     10.81 o 
  10  11   2       29.85       21.30     16.11 o 
  -9  12   2        6.80       26.42      7.80 o 
  -8  12   2        3.65        8.33     10.10 o 
  -7  12   2       28.23       20.63     13.27 o 
  -6  12   2       28.24        9.80      9.22 o 
  -5  12   2       54.58       65.02     23.08 o 
  -4  12   2       17.32       19.22      7.78 o 
  -3  12   2       78.23       76.67     21.83 o 
  -2  12   2       28.36       24.32      8.06 o 
  -1  12   2      136.30      129.15     17.69 o 
   0  12   2       10.90        4.45      4.51 o 
   1  12   2      139.47      120.13     22.99 o 
   2  12   2       22.11       27.95      8.03 o 
   3  12   2       68.01       54.25     11.52 o 
   4  12   2       16.27       20.01      6.09 o 
   5  12   2       60.32       61.32     15.14 o 
   6  12   2       32.34       36.90     18.71 o 
   7  12   2       26.96       40.27     33.01 o 
   8  12   2        4.95        4.77     17.96 o 
   9  12   2        6.69        9.19      7.19 o 
  -7  13   2       12.32       16.01      9.80 o 
  -6  13   2        1.42       12.28      7.57 o 
  -5  13   2       24.82       36.43     12.08 o 
  -4  13   2        2.55       10.38      7.35 o 
  -3  13   2      133.32      162.47     23.12 o 
  -2  13   2       40.92       26.11     17.79 o 
  -1  13   2      103.27       82.15     38.60 o 
   0  13   2        5.30        9.41      4.86 o 
   1  13   2      120.83      104.83     23.47 o 
   2  13   2       36.40       42.27     10.63 o 
   3  13   2      125.10      111.25     21.58 o 
   4  13   2        3.73        8.28      9.51 o 
   5  13   2       25.11       23.61      8.44 o 
   6  13   2        3.30        6.76      9.22 o 
   7  13   2        9.51        6.19      7.58 o 
  -5  14   2       11.83       33.79     11.24 o 
  -4  14   2       15.93       22.19     11.00 o 
  -2  14   2       93.95       77.98     35.93 o 
  -1  14   2        0.97       14.87      8.45 o 
   2  14   2       95.65       93.98     27.12 o 
   3  14   2        4.62        5.89      7.94 o 
   4  14   2       15.80       12.30      8.00 o 
   5  14   2       10.80       16.23      8.03 o 
   1   0   3     2625.80     2417.01     17.09 o 
   2   0   3     6409.33     6571.35     49.16 o 
   3   0   3        4.49        5.13      2.51 o 
   4   0   3      177.60      193.30     10.29 o 
   5   0   3     5688.85     5733.32     62.14 o 
   6   0   3      401.27      406.25     13.13 o 
   7   0   3     2786.19     2787.34     57.10 o 
   8   0   3       51.06       62.34     10.30 o 
   9   0   3      170.06      202.40     27.99 o 
  10   0   3      272.61      288.60     17.18 o 
  11   0   3      501.76      530.23     24.19 o 
  12   0   3        1.30       10.59      3.70 o 
  13   0   3      285.67      251.57     18.03 o 
  14   0   3       48.90       30.02     11.65 o 
 -14   1   3       52.99       60.75     13.44 o 
 -13   1   3        3.64        8.84      5.33 o 
 -12   1   3        4.51       11.08      5.15 o 
 -11   1   3      420.14      472.74     25.61 o 
 -10   1   3      698.97      765.91     29.76 o 
  -9   1   3      576.23      550.34     16.84 o 
  -8   1   3       61.56       70.78      9.84 o 
  -7   1   3      270.84      272.67     11.35 o 
  -6   1   3     2409.57     2319.92     40.54 o 
  -5   1   3      224.49      212.81      7.18 o 
  -4   1   3     1015.52     1083.90     15.17 o 
  -3   1   3      530.00      477.41      6.10 o 
  -2   1   3      414.20      367.74     14.21 o 
  -1   1   3     1310.75     1365.64     12.26 o 
   0   1   3     1547.95     1496.98     13.14 o 
   1   1   3     1476.16     1481.79     12.50 o 
   2   1   3      242.86      290.87     15.29 o 
   3   1   3      502.32      472.02      6.29 o 
   4   1   3     1018.21     1128.18     16.95 o 
   5   1   3      255.14      246.16     17.38 o 
   6   1   3     2460.68     2457.21     37.89 o 
   7   1   3      275.84      265.56     12.43 o 
   8   1   3       61.37       77.43      7.90 o 
   9   1   3      628.03      645.40     19.41 o 
  10   1   3      724.26      728.19     20.43 o 
  11   1   3      419.72      436.88     31.00 o 
  12   1   3        4.79       11.03      4.88 o 
  13   1   3        1.71       14.07      4.24 o 
  14   1   3       52.04       37.11      9.50 o 
 -14   2   3       23.09       13.43      6.53 o 
 -13   2   3       55.42       46.86     14.46 o 
 -12   2   3      477.22      527.98     25.38 o 
 -11   2   3       49.62       44.80      6.68 o 
 -10   2   3       60.93       53.21      9.09 o 
  -9   2   3      307.13      309.44     19.32 o 
  -8   2   3      616.12      644.38     18.75 o 
  -7   2   3      279.94      284.27      9.99 o 
  -6   2   3      186.21      196.14      7.44 o 
  -5   2   3      429.31      430.30     11.65 o 
  -4   2   3     4527.63     4434.02     56.86 o 
  -3   2   3      970.34      914.26     12.45 o 
  -2   2   3     4427.39     4660.56     29.91 o 
  -1   2   3     1856.66     1835.51     20.92 o 
   0   2   3      447.76      382.64      6.81 o 
   1   2   3     1811.82     1828.61     12.73 o 
   2   2   3     4436.85     4668.18     30.15 o 
   3   2   3      890.53      857.43     12.09 o 
   4   2   3     4244.99     4198.50     59.10 o 
   5   2   3      381.13      402.13     14.20 o 
   6   2   3      185.76      178.53     11.04 o 
   7   2   3      312.17      321.70     15.25 o 
   8   2   3      636.13      686.63     20.17 o 
   9   2   3      337.23      357.26     22.21 o 
  10   2   3       59.63       37.00     11.04 o 
  11   2   3       50.98       49.23      9.60 o 
  12   2   3      451.54      454.03     27.72 o 
  13   2   3       57.09       46.48      9.82 o 
  14   2   3       23.43       25.56      8.52 o 
 -14   3   3       36.11       31.76      9.28 o 
 -13   3   3       44.44       42.55     13.73 o 
 -12   3   3       52.97       63.83     15.35 o 
 -11   3   3      502.69      493.75     16.49 o 
 -10   3   3       44.03       33.36      7.66 o 
  -9   3   3     1153.68     1148.50     49.01 o 
  -8   3   3      342.39      322.09     21.90 o 
  -7   3   3     1357.96     1401.23     26.15 o 
  -6   3   3      327.89      322.21      7.99 o 
  -5   3   3     2434.67     2379.30     33.03 o 
  -4   3   3       82.55       82.15      6.68 o 
  -3   3   3     2325.16     2196.74     29.43 o 
  -2   3   3     1004.26     1009.00     15.39 o 
  -1   3   3     1915.85     1832.93     15.29 o 
   0   3   3     1495.77     1507.75     12.01 o 
   1   3   3     2015.80     1899.80     16.09 o 
   2   3   3     1025.99     1027.51     13.11 o 
   3   3   3     2376.74     2251.38     29.82 o 
   4   3   3       85.83      103.24      6.61 o 
   5   3   3     2494.04     2357.31     41.13 o 
   6   3   3      352.61      348.91     11.24 o 
   7   3   3     1369.52     1360.74     33.82 o 
   8   3   3      337.68      337.41     11.50 o 
   9   3   3     1180.68     1218.45     30.65 o 
  10   3   3       38.17       39.82      7.40 o 
  11   3   3      475.22      469.94     18.15 o 
  12   3   3       52.01       63.55      8.86 o 
  13   3   3       36.97       23.47      7.23 o 
  14   3   3       37.67       27.79     19.65 o 
 -14   4   3        6.19        3.13      5.24 o 
 -13   4   3       60.48       38.53     18.89 o 
 -12   4   3      119.88      100.26     21.68 o 
 -11   4   3      179.64      165.91     24.32 o 
 -10   4   3       12.88       12.36      3.49 o 
  -9   4   3       37.24       38.64      7.79 o 
  -8   4   3      399.09      397.07     17.65 o 
  -7   4   3      127.50      132.56      7.65 o 
  -6   4   3       57.88       57.24      4.94 o 
  -5   4   3      917.33      927.25     13.34 o 
  -4   4   3     1119.98     1075.55     13.09 o 
  -3   4   3      327.90      300.55      7.86 o 
  -2   4   3      116.21      129.37      5.63 o 
  -1   4   3      689.85      641.75      9.84 o 
   0   4   3     2536.02     2450.62     29.60 o 
   1   4   3      570.00      583.60      9.32 o 
   2   4   3      117.75      133.42      7.45 o 
   3   4   3      259.93      245.71      5.80 o 
   4   4   3     1198.31     1159.76     28.56 o 
   5   4   3      916.54      968.47     31.68 o 
   6   4   3       58.41       58.75      8.50 o 
   7   4   3      104.42       97.55      9.51 o 
   8   4   3      418.65      397.34     13.07 o 
   9   4   3       58.83       79.00     11.84 o 
  10   4   3       12.35       17.16      4.83 o 
  11   4   3      190.12      156.95     23.30 o 
  12   4   3      118.51      120.74     18.28 o 
  13   4   3       52.33       56.21     15.31 o 
  14   4   3        6.33        4.77      8.84 o 
 -13   5   3       23.57       21.73     12.03 o 
 -12   5   3       22.17       42.28     25.29 o 
 -11   5   3       61.62       62.37     11.84 o 
 -10   5   3      602.75      631.73     28.37 o 
  -9   5   3       71.25       50.75      9.80 o 
  -8   5   3        6.29        7.33      2.86 o 
  -7   5   3      366.96      373.61      8.92 o 
  -6   5   3     1239.30     1269.37     35.30 o 
  -5   5   3      422.80      441.99     13.83 o 
  -4   5   3       19.37       23.85      3.65 o 
  -3   5   3      467.86      500.72     17.94 o 
  -2   5   3     4927.80     4911.04     53.17 o 
  -1   5   3      314.72      305.28     10.19 o 
   0   5   3      234.16      276.23      8.73 o 
   1   5   3      353.19      338.18      6.71 o 
   2   5   3     5031.97     5088.99     89.99 o 
   3   5   3      512.58      558.13     10.53 o 
   4   5   3       19.10       28.10      3.95 o 
   5   5   3      420.67      436.73     12.32 o 
   6   5   3     1220.46     1243.29     31.01 o 
   7   5   3      358.01      374.86     11.33 o 
   8   5   3        6.60       14.09      4.08 o 
   9   5   3       62.65       68.14     12.01 o 
  10   5   3      569.79      634.57     34.28 o 
  11   5   3       57.28       48.58      9.48 o 
  12   5   3       22.20       20.58     11.95 o 
  13   5   3       21.47       18.57     10.11 o 
 -13   6   3       41.68       20.21     15.58 o 
 -12   6   3       19.12       29.81     14.50 o 
 -11   6   3      207.28      238.90     32.92 o 
 -10   6   3       30.03       38.88     12.13 o 
  -9   6   3      150.53      133.76     17.91 o 
  -8   6   3       57.29       52.31      8.48 o 
  -7   6   3      419.34      428.02     17.49 o 
  -6   6   3      101.69      101.18     17.17 o 
  -5   6   3      973.54      977.46     23.93 o 
  -4   6   3       58.86       50.11      8.32 o 
  -3   6   3     1632.00     1543.28     48.69 o 
  -2   6   3      759.88      793.52     12.72 o 
  -1   6   3     2553.86     2633.15     35.29 o 
   0   6   3      552.53      586.62     16.01 o 
   1   6   3     2716.93     2753.67     29.31 o 
   2   6   3      768.11      807.25     20.89 o 
   3   6   3     1653.75     1590.43     41.31 o 
   4   6   3       71.31       70.43     13.98 o 
   5   6   3      897.92      961.86     20.51 o 
   6   6   3      100.10       96.63      9.29 o 
   7   6   3      467.29      446.71     11.39 o 
   8   6   3       45.32       47.79      8.56 o 
   9   6   3      159.43      159.96     20.77 o 
  10   6   3       28.99       24.71      6.28 o 
  11   6   3      193.19      208.22     27.32 o 
  12   6   3       21.88       20.32      6.84 o 
  13   6   3       46.26       22.27     13.23 o 
 -12   7   3        5.23       11.86      7.07 o 
 -11   7   3      195.98      199.45     43.54 o 
 -10   7   3       87.20       87.59     32.29 o 
  -9   7   3       74.93       95.05     25.19 o 
  -8   7   3       60.60       40.63     18.54 o 
  -7   7   3      196.70      187.24     13.74 o 
  -6   7   3       22.30       31.50      7.36 o 
  -5   7   3      376.47      356.77     10.57 o 
  -4   7   3      190.13      213.86     17.96 o 
  -3   7   3      472.55      491.78     19.12 o 
  -2   7   3     1071.07     1005.41     39.82 o 
  -1   7   3      750.23      760.05     15.65 o 
   0   7   3       10.24        9.86      2.46 o 
   1   7   3      763.31      745.04     16.22 o 
   2   7   3     1048.67     1039.50     20.14 o 
   3   7   3      435.27      427.57     39.01 o 
   4   7   3      187.48      166.87     18.95 o 
   5   7   3      383.42      353.69     23.08 o 
   6   7   3        7.86       13.87      6.08 o 
   7   7   3      179.68      190.92     12.00 o 
   8   7   3       61.35       57.53     11.35 o 
   9   7   3       65.08       87.42     15.74 o 
  10   7   3       98.29      113.44     24.03 o 
  11   7   3      195.42      161.18     33.03 o 
  12   7   3        5.22        8.10      6.79 o 
 -12   8   3       71.86       75.94     23.05 o 
 -11   8   3        8.09       15.97      5.33 o 
 -10   8   3       23.77       36.16     21.47 o 
  -9   8   3       25.21       20.98      6.87 o 
  -8   8   3      358.29      430.64     62.34 o 
  -7   8   3       57.20       52.68     18.71 o 
  -6   8   3       90.48       83.91     34.44 o 
  -5   8   3      164.83      190.72     32.69 o 
  -4   8   3      553.34      618.95     18.92 o 
  -3   8   3        0.34        6.50      4.50 o 
  -2   8   3       52.84       48.35      5.51 o 
  -1   8   3      151.16      147.70      6.99 o 
   0   8   3     1571.20     1513.11     21.91 o 
   1   8   3      153.89      153.63     10.39 o 
   2   8   3       52.81       61.44      6.15 o 
   3   8   3        0.99       12.91      4.58 o 
   4   8   3      598.91      624.84     19.52 o 
   5   8   3      163.10      183.51     21.39 o 
   6   8   3       90.93       71.98     13.15 o 
   7   8   3       56.43       68.94     12.40 o 
   8   8   3      346.49      393.69     28.63 o 
   9   8   3       24.10       27.05      8.95 o 
  10   8   3       24.08       26.27      7.58 o 
  11   8   3        6.75        6.68      4.62 o 
  12   8   3       75.84       56.93     14.12 o 
 -11   9   3        9.16       18.47      9.52 o 
 -10   9   3       53.24       32.55     20.29 o 
  -9   9   3       46.42       51.30     13.26 o 
  -8   9   3       12.13        9.08      9.06 o 
  -7   9   3      254.08      329.09     25.19 o 
  -6   9   3       66.85       86.16     18.23 o 
  -5   9   3      830.99      872.52     75.19 o 
  -4   9   3      120.62      128.79     21.29 o 
  -3   9   3      501.10      492.82     25.51 o 
  -2   9   3      201.22      206.24      5.24 o 
  -1   9   3      311.93      314.36      8.57 o 
   0   9   3      177.14      160.78      8.31 o 
   1   9   3      316.75      317.37     16.87 o 
   2   9   3      192.97      178.67     14.28 o 
   3   9   3      553.29      545.62     14.35 o 
   4   9   3      120.54      126.72     16.11 o 
   5   9   3      801.78      864.71     32.09 o 
   6   9   3       53.95       35.54     14.41 o 
   7   9   3      269.52      305.94     26.45 o 
   8   9   3       12.64       14.84      5.07 o 
   9   9   3       39.26       39.68     12.98 o 
  10   9   3       52.48       34.76     16.04 o 
  11   9   3        8.15       10.30      9.13 o 
 -10  10   3        9.88       14.76      8.20 o 
  -9  10   3       18.24        7.31     13.36 o 
  -8  10   3       24.73       16.68      9.49 o 
  -7  10   3      273.64      263.69     43.66 o 
  -6  10   3       22.18       16.93      8.63 o 
  -5  10   3      167.86      158.49     43.53 o 
  -4  10   3       61.00       60.40     16.67 o 
  -3  10   3      204.88      252.36     28.41 o 
  -2  10   3      197.43      201.62     10.59 o 
  -1  10   3      352.76      366.43     10.09 o 
   0  10   3      283.42      306.15     21.27 o 
   1  10   3      308.61      322.79     16.62 o 
   2  10   3      198.85      197.03     17.22 o 
   3  10   3      218.17      251.48     13.99 o 
   4  10   3       43.09       40.43      7.08 o 
   5  10   3      141.63      142.11     16.98 o 
   6  10   3       21.60       21.72      7.56 o 
   7  10   3      305.54      321.74     33.92 o 
   8  10   3       28.96       10.15      9.01 o 
   9  10   3       14.95       15.79      6.65 o 
  10  10   3        9.87       14.25      6.43 o 
  -9  11   3        1.83        9.20      6.96 o 
  -8  11   3       20.40       18.81      8.50 o 
  -7  11   3       11.71        6.28     11.31 o 
  -6  11   3       49.66       67.08     12.19 o 
  -5  11   3       15.49       13.91      9.00 o 
  -4  11   3      170.84      183.94     25.19 o 
  -3  11   3       37.03       26.45      8.63 o 
  -2  11   3      519.29      561.99     19.06 o 
  -1  11   3       55.22       72.98      8.91 o 
   0  11   3       33.74       25.27      7.21 o 
   1  11   3       55.14       56.30     11.10 o 
   2  11   3      494.61      513.16     18.06 o 
   3  11   3       36.76       36.77      7.41 o 
   4  11   3      171.31      147.15     27.66 o 
   5  11   3       15.99       15.50      7.44 o 
   6  11   3       39.11       32.14     10.14 o 
   7  11   3       11.42       12.65      4.25 o 
   8  11   3       20.57       26.16     11.65 o 
   9  11   3        1.70        7.67     11.20 o 
  -8  12   3       42.76       38.60     14.57 o 
  -7  12   3       35.62       17.57      5.73 o 
  -6  12   3        1.40        9.51      6.81 o 
  -5  12   3       20.86       22.39     12.02 o 
  -4  12   3       22.18       25.18     14.31 o 
  -3  12   3       60.58       48.28     19.72 o 
  -2  12   3       18.17       17.97     12.43 o 
  -1  12   3      126.39      137.23     31.35 o 
   0  12   3      126.02      118.97     45.03 o 
   1  12   3      129.09      127.31     17.94 o 
   2  12   3       17.98       11.54      3.59 o 
   3  12   3       58.01       48.45     10.94 o 
   4  12   3       21.33       24.64      5.89 o 
   5  12   3       22.87       11.53      7.64 o 
   6  12   3        1.41        8.42     11.66 o 
   7  12   3       40.88       30.63     25.88 o 
   8  12   3       44.29       46.93     15.59 o 
  -7  13   3       85.63       99.62     22.79 o 
  -6  13   3       36.96       39.23      8.95 o 
  -5  13   3       65.19       47.06     13.37 o 
  -4  13   3        1.23       11.66     12.31 o 
  -3  13   3       46.23       37.12     15.58 o 
  -2  13   3       29.87       15.71     15.38 o 
  -1  13   3       10.91        4.34      9.76 o 
   0  13   3        0.54       -0.10      5.18 o 
   1  13   3       18.44       18.24     11.66 o 
   2  13   3       23.02       18.81      8.70 o 
   3  13   3       49.41       47.32     12.38 o 
   4  13   3        1.30       15.97      7.44 o 
   5  13   3       63.61       72.42     20.48 o 
   6  13   3       36.55       33.36      8.86 o 
   7  13   3       81.02       58.28     31.34 o 
  -5  14   3        1.21       15.47     10.94 o 
  -4  14   3       45.44       36.82     32.83 o 
  -2  14   3        1.01       12.08      7.08 o 
  -1  14   3        6.49       14.93     10.17 o 
   0  14   3      192.37      235.02     32.60 o 
   2  14   3        1.02       11.78      4.16 o 
   3  14   3        7.19       20.40     13.86 o 
   4  14   3       53.94       52.71     15.57 o 
   5  14   3        1.14       14.66      8.21 o 
   0   0   4      508.99      501.00      8.62 o 
   1   0   4       42.77       42.99      4.30 o 
   2   0   4      581.69      576.47      9.30 o 
   3   0   4      318.13      388.85     10.24 o 
   4   0   4        1.59       14.04      3.11 o 
   5   0   4      720.13      697.55     15.97 o 
   6   0   4      865.84      953.42     20.55 o 
   7   0   4     1260.65     1282.21     43.03 o 
   8   0   4      391.50      367.20     14.59 o 
   9   0   4       10.54       11.40      5.27 o 
  10   0   4        2.74        7.65      5.83 o 
  11   0   4      193.66      219.41     22.55 o 
  12   0   4       42.97       48.12      8.96 o 
  13   0   4       63.93       53.21     11.66 o 
  14   0   4        2.57       13.43      4.96 o 
 -14   1   4       14.18       19.06      9.09 o 
 -13   1   4       43.97       26.01      7.78 o 
 -12   1   4      256.97      245.14     20.58 o 
 -11   1   4      278.81      243.72     21.60 o 
 -10   1   4        8.73        4.90      6.30 o 
  -9   1   4      431.77      418.34     19.27 o 
  -8   1   4     1392.26     1455.95     23.69 o 
  -7   1   4      911.97      966.51     29.77 o 
  -6   1   4      766.64      771.76     35.20 o 
  -5   1   4     2690.84     2809.47     41.87 o 
  -4   1   4     2365.43     2373.64     36.23 o 
  -3   1   4     3154.09     3147.08     41.77 o 
  -2   1   4      115.83      117.07      5.61 o 
  -1   1   4     1724.03     1685.19     14.09 o 
   0   1   4     1868.47     1738.55     15.44 o 
   1   1   4     1870.28     1790.30     14.00 o 
   2   1   4      146.71      137.72      5.06 o 
   3   1   4     3140.87     3227.55     46.15 o 
   4   1   4     2550.14     2497.22     38.75 o 
   5   1   4     2619.32     2650.82     32.25 o 
   6   1   4      757.18      753.34     19.57 o 
   7   1   4      951.02      940.72     36.16 o 
   8   1   4     1335.32     1397.74     21.24 o 
   9   1   4      407.92      403.45     14.48 o 
  10   1   4        8.62       15.28      6.93 o 
  11   1   4      266.88      282.46     18.64 o 
  12   1   4      261.42      257.00     30.71 o 
  13   1   4       51.62       41.91     11.64 o 
  14   1   4       14.00       18.40      7.29 o 
 -14   2   4       89.45       78.70     20.24 o 
 -13   2   4       64.58       47.88      8.36 o 
 -12   2   4       39.61       29.96      6.79 o 
 -11   2   4       71.27       54.07      9.49 o 
 -10   2   4      499.27      543.33     21.94 o 
  -9   2   4      324.87      345.18     13.17 o 
  -8   2   4      165.62      176.24     23.44 o 
  -7   2   4      811.95      827.91     19.57 o 
  -6   2   4     2087.39     2121.45     33.75 o 
  -5   2   4      854.44      859.76     16.46 o 
  -4   2   4     1641.80     1772.32     23.42 o 
  -3   2   4      721.08      705.15     13.73 o 
  -2   2   4     2158.80     2126.00     28.72 o 
  -1   2   4     2452.08     2515.49     33.58 o 
   0   2   4      925.54      940.68     11.87 o 
   1   2   4     2419.00     2478.43     26.75 o 
   2   2   4     1997.89     1927.86     24.18 o 
   3   2   4      614.12      625.69     11.81 o 
   4   2   4     1715.65     1814.48     26.70 o 
   5   2   4      950.11      922.97     14.82 o 
   6   2   4     1976.46     2098.36     29.85 o 
   7   2   4      814.97      837.71     25.70 o 
   8   2   4      146.71      182.79     20.48 o 
   9   2   4      368.87      338.41     16.03 o 
  10   2   4      524.58      511.76     19.80 o 
  11   2   4       73.45       67.94     16.18 o 
  12   2   4       41.38       41.30      7.94 o 
  13   2   4       63.35       63.44     11.43 o 
  14   2   4       81.83       70.18     15.62 o 
 -14   3   4       34.22       21.58      8.74 o 
 -13   3   4       66.93       49.98     12.82 o 
 -12   3   4       21.55       22.57      7.98 o 
 -11   3   4      132.64      115.45     18.47 o 
 -10   3   4      300.97      297.18     16.78 o 
  -9   3   4       62.05       59.38     10.10 o 
  -8   3   4      355.90      363.47     25.50 o 
  -7   3   4      381.83      414.90     13.59 o 
  -6   3   4      519.94      516.43     14.56 o 
  -5   3   4     1240.49     1235.72     18.15 o 
  -4   3   4      808.98      802.34     14.70 o 
  -3   3   4       30.57       48.48      5.40 o 
  -2   3   4      669.87      727.60     14.98 o 
  -1   3   4     2162.51     2116.47     32.09 o 
   0   3   4      954.87      976.27     15.30 o 
   1   3   4     2366.19     2320.85     28.59 o 
   2   3   4      673.50      688.97     10.25 o 
   3   3   4       42.48       55.02      6.13 o 
   4   3   4      773.86      814.82     17.23 o 
   5   3   4     1288.23     1322.26     20.48 o 
   6   3   4      530.81      528.89     13.41 o 
   7   3   4      391.73      386.57     15.48 o 
   8   3   4      373.61      389.65     29.21 o 
   9   3   4       47.55       74.31     11.27 o 
  10   3   4      331.71      340.22     15.99 o 
  11   3   4      126.66      142.19     19.63 o 
  12   3   4       18.62       17.60      8.17 o 
  13   3   4       73.81       65.19     19.74 o 
  14   3   4       38.67       25.89     13.37 o 
 -13   4   4       89.82       80.85     25.95 o 
 -12   4   4       25.48       35.12     16.45 o 
 -11   4   4      140.12      110.69     23.33 o 
 -10   4   4      333.48      333.41     24.38 o 
  -9   4   4       45.69       40.70      7.94 o 
  -8   4   4      186.68      168.48     18.55 o 
  -7   4   4      168.22      169.22     12.62 o 
  -6   4   4      831.44      803.67     15.32 o 
  -5   4   4     1145.25     1123.35     21.81 o 
  -4   4   4      154.07      151.31      6.05 o 
  -3   4   4     1147.29     1183.33     22.88 o 
  -2   4   4     4112.44     4134.21     55.97 o 
  -1   4   4      672.17      624.67     11.14 o 
   0   4   4     1188.17     1290.32     24.14 o 
   1   4   4      662.16      614.81     10.62 o 
   2   4   4     4196.27     4209.38     46.24 o 
   3   4   4     1008.77     1050.27     21.50 o 
   4   4   4      184.31      167.17      8.76 o 
   5   4   4     1122.03     1086.69     20.26 o 
   6   4   4      840.68      861.01     24.07 o 
   7   4   4      184.49      173.43      9.79 o 
   8   4   4      171.79      141.30     23.49 o 
   9   4   4       66.53       67.55      9.77 o 
  10   4   4      337.54      366.77     25.44 o 
  11   4   4      123.63      125.17     20.51 o 
  12   4   4       24.62       21.49      6.98 o 
  13   4   4       88.36       91.90     24.62 o 
 -13   5   4        3.82       18.67      9.19 o 
 -12   5   4      166.26      168.91     40.21 o 
 -11   5   4       60.99       56.91     16.01 o 
 -10   5   4      208.97      132.01     27.92 o 
  -9   5   4       36.92       19.14      6.72 o 
  -8   5   4      814.92      819.29     20.19 o 
  -7   5   4      380.16      384.13      9.05 o 
  -6   5   4       19.71       15.71      2.52 o 
  -5   5   4      125.48      113.85      9.07 o 
  -4   5   4     1674.65     1574.12     20.77 o 
  -3   5   4       78.65       76.77     10.44 o 
  -2   5   4       94.59       88.25      9.87 o 
  -1   5   4      324.52      281.43      7.63 o 
   0   5   4     4095.99     4177.41     41.43 o 
   1   5   4      307.01      277.53      9.50 o 
   2   5   4       95.68      103.95      8.38 o 
   3   5   4       79.03       89.25      9.45 o 
   4   5   4     1734.12     1677.28     24.97 o 
   5   5   4      150.17      126.41      8.71 o 
   6   5   4       21.51       27.22      5.89 o 
   7   5   4      386.44      366.97     15.05 o 
   8   5   4      786.75      824.57     19.38 o 
   9   5   4       48.99       41.47     10.91 o 
  10   5   4      218.24      211.55     20.31 o 
  11   5   4       64.72       70.21     15.06 o 
  12   5   4      174.88      143.26     32.56 o 
  13   5   4        5.78       22.08      9.41 o 
 -13   6   4       12.54       17.20     11.18 o 
 -12   6   4       83.93       73.33     25.37 o 
 -11   6   4       21.14       41.69     16.41 o 
 -10   6   4       31.53       17.17      9.26 o 
  -9   6   4      200.68      219.27     40.51 o 
  -8   6   4       47.12       47.06      9.04 o 
  -7   6   4      313.16      337.76     12.38 o 
  -6   6   4      135.28      134.20      8.05 o 
  -5   6   4      694.21      649.69     21.99 o 
  -4   6   4       62.17       54.13      8.98 o 
  -3   6   4      605.65      588.02     14.63 o 
  -2   6   4      106.81       92.81      9.93 o 
  -1   6   4      727.87      704.98     14.98 o 
   0   6   4      411.31      387.60     10.37 o 
   1   6   4      628.62      625.94     12.48 o 
   2   6   4      101.79       78.27      6.60 o 
   3   6   4      546.22      525.52     15.92 o 
   4   6   4       49.50       39.79      7.64 o 
   5   6   4      742.45      710.59     28.22 o 
   6   6   4      152.22      158.34      6.55 o 
   7   6   4      359.10      380.41     30.31 o 
   8   6   4       31.63       25.54      6.51 o 
   9   6   4      202.97      213.88     18.18 o 
  10   6   4       30.40       33.59      7.17 o 
  11   6   4       25.62       23.86      8.75 o 
  12   6   4       76.07       63.46     16.70 o 
  13   6   4       11.59       15.42      8.08 o 
 -12   7   4       35.88       33.13     17.59 o 
 -11   7   4       39.29       52.09     17.30 o 
 -10   7   4       45.66       40.38     16.59 o 
  -9   7   4       60.40       45.16     15.55 o 
  -8   7   4      213.03      232.58     28.74 o 
  -7   7   4      131.09      137.93     24.86 o 
  -6   7   4      121.15      131.79     17.34 o 
  -5   7   4      282.16      289.33     21.62 o 
  -4   7   4     1357.75     1368.46     41.39 o 
  -3   7   4      210.72      249.23     20.73 o 
  -2   7   4      352.92      382.11     16.29 o 
  -1   7   4     1068.20     1075.21     20.62 o 
   0   7   4     1171.80     1084.13     20.03 o 
   1   7   4     1086.18     1112.22     22.76 o 
   2   7   4      349.39      361.18     13.08 o 
   3   7   4      219.85      216.83     10.46 o 
   4   7   4     1388.78     1414.42     40.17 o 
   5   7   4      277.31      279.11     13.17 o 
   6   7   4      129.48      134.01     15.53 o 
   7   7   4      124.75      157.93     18.64 o 
   8   7   4      215.73      254.03     29.96 o 
   9   7   4       60.06       39.68      9.95 o 
  10   7   4       51.11       36.85     11.64 o 
  11   7   4       42.58       33.09      9.27 o 
  12   7   4       34.85       42.57     11.19 o 
 -12   8   4        2.04        9.52      9.04 o 
 -11   8   4        0.83       11.84      5.76 o 
 -10   8   4      106.76       70.26     20.63 o 
  -9   8   4        9.60       23.03      9.37 o 
  -8   8   4       19.41       14.93     11.23 o 
  -7   8   4      246.53      237.22     17.54 o 
  -6   8   4      111.63       97.97     17.67 o 
  -5   8   4      722.68      756.97     23.78 o 
  -4   8   4      220.19      222.64     22.05 o 
  -3   8   4      101.81       93.26     16.12 o 
  -2   8   4      536.14      584.80     28.12 o 
  -1   8   4       12.84       10.59      2.17 o 
   0   8   4        1.16        5.99      1.93 o 
   1   8   4       11.75       11.08      2.28 o 
   2   8   4      569.61      550.46     15.51 o 
   3   8   4       81.35       76.51      6.94 o 
   4   8   4      217.31      260.06     26.64 o 
   5   8   4      697.78      723.01     26.26 o 
   6   8   4      153.84      205.97     18.97 o 
   7   8   4      258.18      247.82     13.54 o 
   8   8   4       20.23       27.85      7.20 o 
   9   8   4       13.50       10.47      7.63 o 
  10   8   4       88.30       93.51     17.30 o 
  11   8   4        1.58       12.10      5.98 o 
  12   8   4        1.77       10.04      7.59 o 
 -11   9   4       72.58       49.53     24.30 o 
 -10   9   4       17.17       11.89      7.98 o 
  -9   9   4       85.44      108.16     24.07 o 
  -8   9   4      155.06      142.56     29.59 o 
  -7   9   4       46.38       65.07     17.68 o 
  -6   9   4       45.58       32.98     10.21 o 
  -5   9   4       55.74       65.17     14.95 o 
  -4   9   4      239.00      227.68     36.54 o 
  -3   9   4      735.13      696.61     37.52 o 
  -2   9   4       68.52       61.46     11.48 o 
  -1   9   4      561.85      543.48      7.87 o 
   0   9   4      210.99      219.67     10.28 o 
   1   9   4      523.67      507.92     16.01 o 
   2   9   4       58.02       42.11      8.97 o 
   3   9   4      733.05      740.21     18.09 o 
   4   9   4      239.73      257.11     14.34 o 
   5   9   4       79.80       71.38     12.81 o 
   6   9   4       39.57       38.11      9.72 o 
   7   9   4       31.52       35.18     11.60 o 
   8   9   4      145.54      154.48     19.92 o 
   9   9   4       87.14       68.70     18.55 o 
  10   9   4       21.33       20.78      9.03 o 
  11   9   4       79.35       70.83     26.91 o 
 -10  10   4       57.95       73.87     26.06 o 
  -9  10   4       61.69       75.33     18.41 o 
  -8  10   4       28.10       17.48      7.63 o 
  -7  10   4       42.96       36.03     11.63 o 
  -6  10   4      236.51      220.57     38.10 o 
  -5  10   4      211.70      154.91     35.47 o 
  -4  10   4       43.85       41.43      7.77 o 
  -3  10   4       58.07       61.58     13.40 o 
  -2  10   4      358.58      358.71     15.36 o 
  -1  10   4       39.01       41.25      8.54 o 
   0  10   4       53.85       54.33      7.51 o 
   1  10   4       43.93       57.36     10.13 o 
   2  10   4      356.68      356.78     28.76 o 
   3  10   4       49.30       77.59     15.63 o 
   4  10   4       52.70       57.89      9.59 o 
   5  10   4      232.37      210.64     14.77 o 
   6  10   4      240.32      193.94     38.79 o 
   7  10   4       39.61       40.73     11.58 o 
   8  10   4       27.35       38.21      7.60 o 
   9  10   4       61.86       38.33     10.35 o 
  10  10   4       59.47       47.29     12.67 o 
  -9  11   4       18.03       26.41     11.07 o 
  -8  11   4       74.37      104.84     19.77 o 
  -7  11   4       32.59       20.60      6.85 o 
  -6  11   4       12.75       26.57      7.42 o 
  -5  11   4       24.40        8.32      6.22 o 
  -4  11   4      192.99      185.52     29.41 o 
  -3  11   4       21.34       29.64      7.67 o 
  -2  11   4       12.93       12.11      6.22 o 
  -1  11   4       94.64       86.33     15.13 o 
   0  11   4       13.49       12.23      5.96 o 
   1  11   4      107.97      116.66     28.60 o 
   2  11   4       12.81       13.08      8.13 o 
   3  11   4       20.85       25.17      5.94 o 
   4  11   4      185.38      242.18     20.90 o 
   5  11   4       25.31       29.47     10.19 o 
   6  11   4       12.76       17.90      8.36 o 
   7  11   4       30.13       26.58      6.47 o 
   8  11   4       67.87       55.38     12.62 o 
   9  11   4       18.65       28.41     12.74 o 
  -8  12   4       15.23       15.88      5.11 o 
  -7  12   4        8.65       15.43      7.89 o 
  -6  12   4       70.99       43.06     12.82 o 
  -5  12   4       33.82       22.76     10.56 o 
  -4  12   4       25.48       27.40      8.63 o 
  -3  12   4       55.00       68.52     27.72 o 
  -2  12   4      134.55      148.82     19.15 o 
  -1  12   4      100.51      119.27     13.92 o 
   0  12   4      105.22      113.21     29.18 o 
   1  12   4      113.41      101.74     20.82 o 
   2  12   4      123.04      134.84     44.72 o 
   3  12   4       56.90       51.28     11.77 o 
   4  12   4       28.66       23.71      7.01 o 
   5  12   4       37.76       38.53     11.72 o 
   6  12   4       74.37       51.66     15.00 o 
   7  12   4        4.91        7.96      4.97 o 
   8  12   4       11.55       14.61      6.32 o 
  -6  13   4        0.81       13.68     12.91 o 
  -5  13   4        7.64       12.49     15.53 o 
  -4  13   4       23.87       31.94     12.79 o 
  -3  13   4       15.45       18.32     10.77 o 
  -2  13   4       13.99        2.14      8.27 o 
  -1  13   4       21.29       26.23     17.19 o 
   0  13   4      115.94      104.96     36.07 o 
   1  13   4       24.65       27.84      8.64 o 
   2  13   4       12.56        9.77      4.13 o 
   3  13   4       16.67       17.08      7.69 o 
   4  13   4       21.60       13.08      5.16 o 
   5  13   4        8.06        9.80      7.70 o 
   6  13   4        0.77       15.64      4.99 o 
  -3  14   4       36.51        6.54     22.54 o 
  -2  14   4       66.06       49.67     28.49 o 
  -1  14   4        7.53        5.29      8.09 o 
   0  14   4        7.87        3.45      6.84 o 
   1  14   4        6.97        9.49      5.02 o 
   2  14   4       67.20       68.37     18.42 o 
   3  14   4       37.43       20.16      8.33 o 
   4  14   4        0.04       13.74      9.70 o 
   1   0   5      370.36      365.76      8.09 o 
   2   0   5     6974.85     6998.73     80.18 o 
   3   0   5       24.05        7.58      4.05 o 
   4   0   5        7.01       17.90      6.24 o 
   5   0   5     4318.13     4464.60     65.88 o 
   6   0   5     1570.31     1538.20     34.43 o 
   7   0   5      532.90      510.56     15.07 o 
   8   0   5      470.23      478.33     19.00 o 
   9   0   5        5.25       10.45      4.08 o 
  10   0   5      913.26      974.04     21.11 o 
  11   0   5      149.43      117.26     23.54 o 
  12   0   5       24.47       16.50      6.06 o 
  13   0   5        5.99       13.14      5.73 o 
  14   0   5       64.12       61.26     15.30 o 
 -14   1   5       68.84       44.35     13.31 o 
 -13   1   5       57.10       32.59     10.61 o 
 -12   1   5       34.59       32.38      7.75 o 
 -11   1   5      216.43      204.79     23.39 o 
 -10   1   5       96.71       98.94     15.80 o 
  -9   1   5      133.15      117.92     18.40 o 
  -8   1   5       91.79      115.14     10.46 o 
  -7   1   5      128.83      133.23     13.59 o 
  -6   1   5      649.85      620.40     19.20 o 
  -5   1   5      504.22      495.70     14.45 o 
  -4   1   5     1996.47     2094.53     32.21 o 
  -3   1   5     1459.73     1539.68     20.20 o 
  -2   1   5     1423.22     1415.65     22.38 o 
  -1   1   5     1254.90     1202.30     18.46 o 
   0   1   5       10.93        9.90      2.99 o 
   1   1   5     1261.85     1183.28     17.49 o 
   2   1   5     1441.71     1409.04     20.50 o 
   3   1   5     1379.93     1521.01     33.44 o 
   4   1   5     1891.24     1998.80     25.63 o 
   5   1   5      538.88      480.20     19.63 o 
   6   1   5      630.71      613.93     25.06 o 
   7   1   5      154.05      188.57     22.09 o 
   8   1   5      111.91      130.98     17.19 o 
   9   1   5      179.87      193.22     15.00 o 
  10   1   5       93.41       97.48     13.38 o 
  11   1   5      212.32      232.95     22.00 o 
  12   1   5       35.02       35.40      6.34 o 
  13   1   5       57.74       52.51     12.95 o 
  14   1   5       61.11       34.74     16.43 o 
 -13   2   5       15.40       10.13      5.09 o 
 -12   2   5       61.86       60.02     11.07 o 
 -11   2   5      131.10      116.39     17.84 o 
 -10   2   5      118.10      116.83     16.95 o 
  -9   2   5      178.08      209.99     16.02 o 
  -8   2   5      230.91      249.12     11.11 o 
  -7   2   5      389.98      403.08     18.79 o 
  -6   2   5       32.99       45.22      7.62 o 
  -5   2   5     1824.85     1883.04     27.15 o 
  -4   2   5      695.03      680.84     15.02 o 
  -3   2   5       96.17       81.13      6.02 o 
  -2   2   5      329.04      333.98     10.14 o 
  -1   2   5     1414.92     1397.38     25.24 o 
   0   2   5     1380.33     1364.70     20.28 o 
   1   2   5     1377.23     1369.88     19.58 o 
   2   2   5      373.66      401.32      9.32 o 
   3   2   5      104.00       91.13      4.95 o 
   4   2   5      582.71      574.79     13.57 o 
   5   2   5     1825.56     1813.94     29.19 o 
   6   2   5       40.60       54.72      8.22 o 
   7   2   5      351.01      340.46     19.65 o 
   8   2   5      280.79      315.64     37.23 o 
   9   2   5      170.95      183.36     19.80 o 
  10   2   5      121.11      133.40     19.62 o 
  11   2   5      128.97      143.13     20.48 o 
  12   2   5       66.77       69.91     15.34 o 
  13   2   5       13.96       13.73      4.82 o 
 -13   3   5       95.20       98.73     32.38 o 
 -12   3   5      207.96      181.49     21.27 o 
 -11   3   5       44.02       47.18     13.93 o 
 -10   3   5      103.69       71.71     12.24 o 
  -9   3   5       70.90       65.96     10.56 o 
  -8   3   5     1128.91     1144.33     22.08 o 
  -7   3   5      447.65      451.45     14.09 o 
  -6   3   5       55.55       57.03      8.01 o 
  -5   3   5      782.65      766.56     17.56 o 
  -4   3   5     4723.77     4813.12     49.79 o 
  -3   3   5      665.56      658.56     12.46 o 
  -2   3   5      742.47      825.78     17.32 o 
  -1   3   5     1241.95     1309.02     22.43 o 
   0   3   5     3936.83     3755.41     49.11 o 
   1   3   5     1316.39     1360.68     16.04 o 
   2   3   5      731.93      778.97      9.72 o 
   3   3   5      735.03      706.74     10.68 o 
   4   3   5     4758.67     4919.66     48.68 o 
   5   3   5      715.32      699.21     17.95 o 
   6   3   5       59.83       50.10      6.94 o 
   7   3   5      423.55      442.43     15.50 o 
   8   3   5     1147.20     1101.05     33.78 o 
   9   3   5       95.93       92.16     15.23 o 
  10   3   5       98.70       95.50     17.08 o 
  11   3   5       39.65       55.12     16.32 o 
  12   3   5      220.94      235.34     26.73 o 
  13   3   5       94.52      103.28     16.65 o 
 -13   4   5       16.70       33.22     11.91 o 
 -12   4   5       28.69       24.24     13.08 o 
 -11   4   5      159.03      213.43     44.28 o 
 -10   4   5      191.02      174.45     24.39 o 
  -9   4   5        2.97       10.66      4.34 o 
  -8   4   5      755.05      789.66     21.40 o 
  -7   4   5       91.21      105.03      8.90 o 
  -6   4   5      144.78      125.43      8.17 o 
  -5   4   5      238.32      236.29     17.58 o 
  -4   4   5     1646.53     1735.55     28.52 o 
  -3   4   5      101.52      102.28     14.04 o 
  -2   4   5     1029.62     1101.66     18.20 o 
  -1   4   5      486.52      464.15     10.98 o 
   0   4   5      715.46      669.46     10.85 o 
   1   4   5      481.00      492.69      9.97 o 
   2   4   5      973.51     1036.53     25.32 o 
   3   4   5       61.33       56.67      4.89 o 
   4   4   5     1553.74     1637.73     18.25 o 
   5   4   5      183.71      183.84      8.66 o 
   6   4   5      142.95      125.29     10.11 o 
   7   4   5       98.79      104.18     15.18 o 
   8   4   5      800.69      823.89     43.77 o 
   9   4   5        6.92       11.79      4.87 o 
  10   4   5      194.42      214.31     20.79 o 
  11   4   5      166.35      152.71     19.83 o 
  12   4   5       22.30       19.58      6.67 o 
  13   4   5       12.28       12.54      4.66 o 
 -13   5   5       51.67       47.23     38.60 o 
 -12   5   5        4.21       16.27      7.34 o 
 -11   5   5      140.62      132.47     39.44 o 
 -10   5   5       44.49       37.38     11.71 o 
  -9   5   5      165.23      159.52     36.99 o 
  -8   5   5       83.77       86.19      9.60 o 
  -7   5   5       57.71       61.37      8.61 o 
  -6   5   5      845.13      870.45     22.97 o 
  -5   5   5      523.14      521.66     13.67 o 
  -4   5   5      219.35      224.11     12.34 o 
  -3   5   5     1020.01     1040.96     19.20 o 
  -2   5   5      878.04      923.05     24.56 o 
  -1   5   5     1366.62     1405.39     24.21 o 
   0   5   5        0.54        1.45      2.10 o 
   1   5   5     1331.51     1392.71     26.39 o 
   2   5   5      976.94      953.75     14.83 o 
   3   5   5     1035.03      983.57     18.70 o 
   4   5   5      249.02      264.67     10.22 o 
   5   5   5      497.45      489.90     12.98 o 
   6   5   5      857.68      863.75     17.96 o 
   7   5   5       81.41      108.12     16.52 o 
   8   5   5       82.19       85.13     12.59 o 
   9   5   5      197.52      216.31     16.24 o 
  10   5   5       48.75       60.73     12.55 o 
  11   5   5      147.80      151.49     13.85 o 
  12   5   5        5.67       15.86      5.50 o 
  13   5   5       52.53       44.41     11.89 o 
 -12   6   5        9.18       15.09     13.21 o 
 -11   6   5       62.01       80.74     25.70 o 
 -10   6   5      166.63      158.75     35.84 o 
  -9   6   5       82.61       96.89     34.17 o 
  -8   6   5       47.10       38.94     11.88 o 
  -7   6   5       15.00       18.61      4.97 o 
  -6   6   5     1271.67     1385.27     29.49 o 
  -5   6   5      210.52      230.08     24.15 o 
  -4   6   5      131.91      125.18     10.88 o 
  -3   6   5      341.03      333.25     10.22 o 
  -2   6   5     1171.54     1165.20     26.14 o 
  -1   6   5      605.36      615.07     15.13 o 
   0   6   5       84.65       73.58      7.48 o 
   1   6   5      611.95      607.56     16.42 o 
   2   6   5     1162.68     1170.80     41.17 o 
   3   6   5      389.30      382.68     15.32 o 
   4   6   5      144.87      143.00      8.29 o 
   5   6   5      229.55      190.92     21.52 o 
   6   6   5     1230.69     1314.33     25.67 o 
   7   6   5        6.70       16.32      4.55 o 
   8   6   5       50.19       34.62      6.35 o 
   9   6   5       77.10       69.66     12.11 o 
  10   6   5      161.26      140.48     27.27 o 
  11   6   5       54.05       40.63     11.30 o 
  12   6   5        8.55       17.86      8.87 o 
 -12   7   5       24.00        7.40     12.16 o 
 -11   7   5       43.56       32.01     14.93 o 
 -10   7   5       39.83       35.29     11.84 o 
  -9   7   5       18.49       21.00     10.89 o 
  -8   7   5      270.56      304.14     19.70 o 
  -7   7   5      197.49      177.57     33.81 o 
  -6   7   5       80.67       84.41     13.17 o 
  -5   7   5      329.82      334.20     21.88 o 
  -4   7   5      596.23      564.17     40.86 o 
  -3   7   5      246.17      245.06     17.30 o 
  -2   7   5      222.18      198.44     14.17 o 
  -1   7   5      916.08      889.34     21.17 o 
   0   7   5      147.09      157.05      6.83 o 
   1   7   5      884.69      911.92     20.73 o 
   2   7   5      238.30      237.79     12.56 o 
   3   7   5      299.99      298.34     22.44 o 
   4   7   5      648.83      666.54     26.84 o 
   5   7   5      275.18      321.88     17.96 o 
   6   7   5       77.01       79.58     12.66 o 
   7   7   5      229.28      241.32     23.43 o 
   8   7   5      259.21      277.74     23.01 o 
   9   7   5       21.64       21.37      6.55 o 
  10   7   5       36.28       46.92     10.06 o 
  11   7   5       52.77       56.20     15.88 o 
  12   7   5       28.30       17.14      8.36 o 
 -11   8   5       44.96       36.08     15.93 o 
 -10   8   5       22.91       14.44     14.32 o 
  -9   8   5      154.21      132.80     36.63 o 
  -8   8   5      117.61      103.63     30.58 o 
  -7   8   5      275.58      326.73     31.57 o 
  -6   8   5      341.99      327.44     21.34 o 
  -5   8   5      341.58      321.57     20.30 o 
  -4   8   5      387.05      415.83     38.33 o 
  -3   8   5      307.79      320.72     14.32 o 
  -2   8   5        8.82        9.43      3.37 o 
  -1   8   5      190.47      168.02     17.05 o 
   0   8   5       32.24       50.25      7.64 o 
   1   8   5      176.84      157.41     11.21 o 
   2   8   5        8.81        8.22      3.72 o 
   3   8   5      332.20      358.78     10.62 o 
   4   8   5      386.16      389.22     16.50 o 
   5   8   5      317.25      325.97     21.88 o 
   6   8   5      342.84      323.33     17.15 o 
   7   8   5      293.99      387.79     17.56 o 
   8   8   5      136.57      142.16     23.34 o 
   9   8   5      150.89      120.14     23.23 o 
  10   8   5       20.55       24.95      8.01 o 
  11   8   5       46.79       32.14     13.48 o 
 -11   9   5        7.24       12.14      6.28 o 
 -10   9   5        3.65        7.98      8.58 o 
  -9   9   5       27.47       10.96      6.58 o 
  -8   9   5      129.29      117.04     39.91 o 
  -7   9   5        2.88        6.98      5.46 o 
  -6   9   5       33.87       37.99      8.99 o 
  -5   9   5       87.61       70.65     17.43 o 
  -4   9   5      128.34      143.99     24.65 o 
  -3   9   5      121.64      116.56     19.40 o 
  -2   9   5       47.86       46.59     12.28 o 
  -1   9   5       55.80       47.44      8.85 o 
   0   9   5      355.41      368.09     11.87 o 
   1   9   5       49.65       61.96     11.58 o 
   2   9   5       51.88       68.64      8.10 o 
   3   9   5      106.28      115.15     22.87 o 
   4   9   5      142.52      168.85     17.80 o 
   5   9   5       80.36       84.87     21.10 o 
   6   9   5       31.88       34.50      8.96 o 
   7   9   5        3.85        7.15      4.78 o 
   8   9   5      136.18      129.54     29.34 o 
   9   9   5       28.72       37.06     10.82 o 
  10   9   5        5.28       13.93      6.96 o 
  11   9   5        6.87        9.93      6.14 o 
 -10  10   5       19.31       23.12     15.02 o 
  -9  10   5        2.86       -0.40     11.87 o 
  -8  10   5        0.93       12.86      6.79 o 
  -7  10   5       76.56       64.30     18.96 o 
  -6  10   5      191.25      213.50     50.80 o 
  -5  10   5        5.18       14.77      5.65 o 
  -4  10   5       85.61       72.32     13.99 o 
  -3  10   5       43.02       53.59     10.79 o 
  -2  10   5       99.78      101.02     17.05 o 
  -1  10   5      120.32      133.34      7.41 o 
   0  10   5        2.95        6.44      3.96 o 
   1  10   5      132.27      129.82     15.68 o 
   2  10   5      112.07      116.03     16.08 o 
   3  10   5       35.46       38.07      9.25 o 
   4  10   5       79.07       73.91     18.47 o 
   5  10   5       10.39       15.93      5.56 o 
   6  10   5      193.62      210.09     23.56 o 
   7  10   5       76.56       46.90     22.87 o 
   8  10   5        1.26       18.14      8.59 o 
   9  10   5        3.18       19.59      6.33 o 
  10  10   5       17.46       23.41      8.71 o 
  -9  11   5       32.64       29.51     16.09 o 
  -8  11   5        4.65       11.21     10.29 o 
  -7  11   5       39.00       46.66     18.75 o 
  -6  11   5       36.43       36.75     12.67 o 
  -5  11   5       13.69       18.50      4.70 o 
  -4  11   5       33.31       26.32      8.90 o 
  -3  11   5       23.73       28.96     10.88 o 
  -2  11   5      195.82      191.40     19.73 o 
  -1  11   5      209.27      249.82     43.25 o 
   0  11   5      187.75      193.69     16.09 o 
   1  11   5      203.90      255.64     16.42 o 
   2  11   5      195.51      247.08     36.88 o 
   3  11   5       20.65       19.03      7.07 o 
   4  11   5       32.47       29.39      7.63 o 
   5  11   5       14.20       20.69      6.55 o 
   6  11   5       34.18       34.17     14.79 o 
   7  11   5       39.65       29.57      8.20 o 
   8  11   5        4.72       14.13      5.34 o 
   9  11   5       36.00       19.68     13.28 o 
  -7  12   5        8.57       12.88      3.97 o 
  -6  12   5       77.04       50.96     16.16 o 
  -5  12   5        5.29        7.73      4.67 o 
  -4  12   5       20.81       14.39      6.90 o 
  -3  12   5       56.42       37.77     18.26 o 
  -2  12   5       68.77       65.49      9.26 o 
  -1  12   5       13.91       22.21      7.61 o 
   0  12   5       15.64       15.49      6.20 o 
   1  12   5       12.34       25.58     14.54 o 
   2  12   5       73.49       43.77     13.95 o 
   3  12   5       64.24       60.56     13.14 o 
   4  12   5       18.40       25.01     11.25 o 
   5  12   5        5.54       14.84      7.07 o 
   6  12   5       82.55       58.40     12.35 o 
   7  12   5        5.90       10.87      5.34 o 
  -6  13   5        4.18       11.84     13.26 o 
  -5  13   5        3.64       18.92     12.08 o 
  -4  13   5       73.94       42.29     25.88 o 
  -3  13   5        1.26       16.55      4.40 o 
  -2  13   5        9.87       16.54      8.05 o 
  -1  13   5       22.52       17.14      6.37 o 
   0  13   5       17.13       18.50      5.76 o 
   1  13   5       16.98       14.97     12.22 o 
   2  13   5        7.84        6.66     12.19 o 
   3  13   5        2.91        9.10      6.63 o 
   4  13   5       67.03       52.70     11.49 o 
   5  13   5        5.94       24.06      6.84 o 
   6  13   5        4.48       12.55      9.78 o 
  -3  14   5        6.69        9.81     13.09 o 
  -2  14   5        2.87       14.69     17.25 o 
  -1  14   5       54.52       19.99     11.48 o 
   0  14   5       28.85       39.97     12.68 o 
   1  14   5       57.78       33.58     17.24 o 
   2  14   5        2.76       14.39      7.30 o 
   3  14   5        6.84       15.30      8.12 o 
   0   0   6     3922.66     3882.83     71.39 o 
   1   0   6      415.76      394.15     10.69 o 
   2   0   6       41.02       41.07      6.67 o 
   3   0   6     1499.67     1623.77     26.10 o 
   4   0   6     2050.03     1953.92     28.59 o 
   5   0   6      270.85      326.50     24.43 o 
   6   0   6        0.05        9.19      3.72 o 
   7   0   6       60.37       66.39     10.28 o 
   8   0   6      232.28      254.53     14.14 o 
   9   0   6      317.93      310.27     30.17 o 
  10   0   6        0.32        6.54      2.73 o 
  11   0   6        1.02        6.83      3.89 o 
  12   0   6      127.48      110.12     18.60 o 
  13   0   6        1.95        6.57      3.94 o 
 -13   1   6       28.41       34.93      8.29 o 
 -12   1   6        7.36        9.88      4.70 o 
 -11   1   6       70.81       64.71     14.74 o 
 -10   1   6      193.83      198.26     28.40 o 
  -9   1   6       41.03       47.63      6.02 o 
  -8   1   6      266.49      261.09     22.25 o 
  -7   1   6      594.54      600.22     19.97 o 
  -6   1   6      980.59      939.50     22.99 o 
  -5   1   6     1451.51     1408.30     33.16 o 
  -4   1   6       73.16       94.14     14.36 o 
  -3   1   6     1002.01      953.09     22.01 o 
  -2   1   6     3999.33     4343.36     69.90 o 
  -1   1   6     1655.05     1746.00     37.72 o 
   0   1   6        2.48        5.17      3.48 o 
   1   1   6     1641.82     1618.93     21.94 o 
   2   1   6     4167.04     4340.88     55.97 o 
   3   1   6      974.89      935.58     15.41 o 
   4   1   6       68.14       82.03     12.09 o 
   5   1   6     1462.00     1403.92     44.50 o 
   6   1   6      924.81      878.62     25.08 o 
   7   1   6      604.80      655.57     20.75 o 
   8   1   6      269.63      242.80     28.73 o 
   9   1   6       58.96       58.33     10.51 o 
  10   1   6      183.52      177.66     29.72 o 
  11   1   6       80.24       84.68     18.87 o 
  12   1   6        7.74       18.86      6.10 o 
  13   1   6       34.73       27.87     15.33 o 
 -13   2   6       37.82       39.54      9.52 o 
 -12   2   6       96.43       85.80     17.76 o 
 -11   2   6      157.59      137.19     23.77 o 
 -10   2   6        5.11        5.59      2.60 o 
  -9   2   6       73.23       79.59     11.73 o 
  -8   2   6      235.99      294.00     18.70 o 
  -7   2   6      696.51      686.05     22.25 o 
  -6   2   6       45.23       29.64      5.86 o 
  -5   2   6     1225.02     1202.65     37.25 o 
  -4   2   6      776.40      776.89     21.76 o 
  -3   2   6     1207.29     1190.15     35.57 o 
  -2   2   6      165.11      184.87     21.38 o 
  -1   2   6     2396.19     2389.62     38.35 o 
   0   2   6     2180.62     2319.40     42.84 o 
   1   2   6     2368.59     2382.53     27.69 o 
   2   2   6      162.34      171.78      9.67 o 
   3   2   6     1115.01     1115.59     15.31 o 
   4   2   6      793.61      812.62     16.26 o 
   5   2   6     1174.51     1146.54     26.46 o 
   6   2   6       44.59       35.40      9.19 o 
   7   2   6      632.74      664.03     21.06 o 
   8   2   6      214.62      269.97     22.43 o 
   9   2   6       82.43       73.18     17.53 o 
  10   2   6        6.10        8.26      5.64 o 
  11   2   6      163.52      180.96     24.55 o 
  12   2   6       93.77       80.44     12.93 o 
  13   2   6       36.07       14.81      4.94 o 
 -13   3   6        2.04       16.58     10.06 o 
 -12   3   6        1.08        4.44      8.99 o 
 -11   3   6        3.19        8.57      5.12 o 
 -10   3   6      375.12      422.38     20.27 o 
  -9   3   6        8.30        7.98      3.64 o 
  -8   3   6       12.59       22.48      6.46 o 
  -7   3   6      448.03      473.23     27.17 o 
  -6   3   6      669.90      661.46     22.60 o 
  -5   3   6      452.88      419.76     13.19 o 
  -4   3   6       72.54       64.76     10.36 o 
  -3   3   6       73.66       57.46      7.62 o 
  -2   3   6     2858.87     2879.73     50.50 o 
  -1   3   6       81.62      103.61     13.36 o 
   0   3   6       94.23      110.57      9.10 o 
   1   3   6       85.78       92.64      7.65 o 
   2   3   6     2860.72     2828.58     27.76 o 
   3   3   6       82.12       82.20      9.54 o 
   4   3   6       71.89       78.99      5.73 o 
   5   3   6      438.44      414.96     11.65 o 
   6   3   6      704.94      717.49     22.38 o 
   7   3   6      461.14      472.85     19.52 o 
   8   3   6       12.94       17.47      5.14 o 
   9   3   6        8.34        9.63      3.34 o 
  10   3   6      408.05      437.65     21.57 o 
  11   3   6        5.11        7.40      4.50 o 
  12   3   6        1.23       17.63      5.76 o 
  13   3   6        1.91       10.78      7.12 o 
 -13   4   6       41.53       47.55     15.16 o 
 -12   4   6       74.43       57.53     22.16 o 
 -11   4   6       72.77       62.11     21.18 o 
 -10   4   6        0.63       12.81     10.83 o 
  -9   4   6      255.79      227.68     16.42 o 
  -8   4   6      340.70      330.89     10.55 o 
  -7   4   6      660.44      640.79     24.64 o 
  -6   4   6      235.33      226.44     10.72 o 
  -5   4   6      178.19      171.01     23.59 o 
  -4   4   6      446.07      428.68     20.20 o 
  -3   4   6      491.83      486.96     13.36 o 
  -2   4   6       17.84       19.63      4.83 o 
  -1   4   6     1585.01     1593.88     22.69 o 
   0   4   6     2703.81     2800.78     44.09 o 
   1   4   6     1611.11     1612.70     18.03 o 
   2   4   6       18.32       19.06      4.18 o 
   3   4   6      471.81      459.88     11.33 o 
   4   4   6      481.98      462.46     11.38 o 
   5   4   6      240.04      229.52      8.97 o 
   6   4   6      235.29      222.44     10.38 o 
   7   4   6      567.78      552.55     16.89 o 
   8   4   6      309.62      324.23     19.71 o 
   9   4   6      255.22      264.86     26.16 o 
  10   4   6        0.84       10.55      5.89 o 
  11   4   6       79.35       84.71     15.68 o 
  12   4   6       71.85       79.20     15.47 o 
  13   4   6       44.00       41.45     12.02 o 
 -12   5   6       23.42       23.34     10.68 o 
 -11   5   6      113.04      107.14     28.87 o 
 -10   5   6       22.68       31.06      7.27 o 
  -9   5   6      105.32       80.32     18.20 o 
  -8   5   6       78.44       97.58     20.57 o 
  -7   5   6      743.95      785.64     20.30 o 
  -6   5   6       32.61       30.95      6.18 o 
  -5   5   6      574.31      640.20     37.70 o 
  -4   5   6      222.12      218.14      9.54 o 
  -3   5   6      354.52      374.10     16.67 o 
  -2   5   6       61.65       63.90      9.51 o 
  -1   5   6     1180.31     1191.02     27.04 o 
   0   5   6      256.43      284.48      9.79 o 
   1   5   6     1213.01     1202.38     25.74 o 
   2   5   6       52.92       52.02      4.50 o 
   3   5   6      315.77      327.59     16.67 o 
   4   5   6      217.03      216.28     11.83 o 
   5   5   6      614.05      628.88      9.04 o 
   6   5   6       32.17       29.12      4.75 o 
   7   5   6      748.98      754.92     26.79 o 
   8   5   6       81.80       88.04     15.80 o 
   9   5   6      110.97      122.61     14.03 o 
  10   5   6       22.38       21.96      7.95 o 
  11   5   6      108.56      100.53     13.71 o 
  12   5   6       24.03       21.32      6.94 o 
 -12   6   6       86.12       89.32     33.37 o 
 -11   6   6       26.95       22.14     17.06 o 
 -10   6   6        4.17       15.08      8.57 o 
  -9   6   6       19.86       27.77     11.41 o 
  -8   6   6      571.78      704.42     43.16 o 
  -7   6   6       57.71       69.73     20.42 o 
  -6   6   6      229.16      249.15     26.18 o 
  -5   6   6      168.94      157.52      6.96 o 
  -4   6   6     1363.39     1260.14     28.52 o 
  -3   6   6       73.70       85.55     12.28 o 
  -2   6   6      107.19      116.24     10.04 o 
  -1   6   6      134.40      124.88     13.15 o 
   0   6   6      879.27      871.26     19.82 o 
   1   6   6      131.31      119.65      4.16 o 
   2   6   6      107.89      115.08     14.87 o 
   3   6   6       65.01       70.41      8.58 o 
   4   6   6     1259.08     1237.64     22.53 o 
   5   6   6      181.70      198.36      7.69 o 
   6   6   6      230.69      206.36     22.76 o 
   7   6   6       56.30       57.44     14.00 o 
   8   6   6      597.57      659.63     24.01 o 
   9   6   6       23.61       36.46      7.61 o 
  10   6   6        4.44        6.88      4.78 o 
  11   6   6       29.46       19.64      7.79 o 
  12   6   6       86.12       76.99     19.98 o 
 -11   7   6       48.59       35.86     19.18 o 
 -10   7   6       33.21        6.38     11.85 o 
  -9   7   6      100.33       75.12     23.70 o 
  -8   7   6        3.70        7.69      6.64 o 
  -7   7   6       97.84       92.75     15.93 o 
  -6   7   6      355.48      375.03     26.41 o 
  -5   7   6      416.35      415.97     17.58 o 
  -4   7   6      220.08      217.86     36.07 o 
  -3   7   6      287.19      328.06     11.25 o 
  -2   7   6      393.18      393.36     11.50 o 
  -1   7   6      122.89      144.64     13.17 o 
   0   7   6       57.30       58.76      8.38 o 
   1   7   6       99.75      105.45     12.13 o 
   2   7   6      344.71      360.27     10.39 o 
   3   7   6      280.39      297.60     23.28 o 
   4   7   6      216.77      216.71      7.85 o 
   5   7   6      468.30      462.04     18.66 o 
   6   7   6      382.59      430.48     16.69 o 
   7   7   6       88.08       95.81     15.85 o 
   8   7   6        3.86       17.14      6.87 o 
   9   7   6      106.69      103.48     13.79 o 
  10   7   6       36.09       29.99     14.87 o 
  11   7   6       54.92       36.01     11.15 o 
 -11   8   6       33.42       24.40      8.46 o 
 -10   8   6        7.81       21.13      9.95 o 
  -9   8   6       67.45       48.58     14.63 o 
  -8   8   6        3.00       10.23      6.72 o 
  -7   8   6      217.67      242.23     35.29 o 
  -6   8   6       89.44       82.25     14.53 o 
  -5   8   6      397.03      405.50     23.93 o 
  -4   8   6      237.85      214.47     16.20 o 
  -3   8   6        9.57        9.45      4.54 o 
  -2   8   6       29.22       25.11      7.08 o 
  -1   8   6      253.21      265.94     11.45 o 
   0   8   6       65.00       73.05      7.62 o 
   1   8   6      257.18      275.09     19.90 o 
   2   8   6       29.73       26.76      6.14 o 
   3   8   6       13.20       13.80      4.64 o 
   4   8   6      224.35      203.22     24.59 o 
   5   8   6      427.57      479.26     23.96 o 
   6   8   6       90.88       84.27     21.05 o 
   7   8   6      191.73      199.77     24.26 o 
   8   8   6        2.99        9.78      6.14 o 
   9   8   6       52.70       50.99     12.57 o 
  10   8   6        7.28        9.55      7.85 o 
  11   8   6       31.47       25.97     21.28 o 
 -10   9   6       95.83      108.55     29.19 o 
  -9   9   6       39.82       29.77     13.26 o 
  -8   9   6       12.51        9.82      6.61 o 
  -7   9   6       72.19      109.80     17.96 o 
  -6   9   6      340.52      333.06     19.49 o 
  -5   9   6       83.60       96.51     18.62 o 
  -4   9   6        3.92        8.50      6.22 o 
  -3   9   6      202.05      168.30     32.21 o 
  -2   9   6      313.34      324.56     14.04 o 
  -1   9   6       42.74       39.58      8.32 o 
   0   9   6      102.46       78.96     13.75 o 
   1   9   6       37.61       26.34     12.73 o 
   2   9   6      308.20      337.98     11.09 o 
   3   9   6      211.61      182.32     25.48 o 
   4   9   6        3.69        7.33      5.34 o 
   5   9   6       82.99      101.17     18.65 o 
   6   9   6      364.13      394.14     21.78 o 
   7   9   6       68.93       75.80     18.59 o 
   8   9   6       12.75       21.48      7.05 o 
   9   9   6       34.82       27.18     10.07 o 
  10   9   6      105.14      114.67     28.52 o 
  -9  10   6       42.43       20.47     10.85 o 
  -8  10   6       72.76       77.28     22.69 o 
  -7  10   6       33.40       27.44     10.01 o 
  -6  10   6       48.38       48.30     20.88 o 
  -5  10   6      113.39       98.17     29.10 o 
  -4  10   6      141.58      163.85     19.88 o 
  -3  10   6      146.79      120.35     19.70 o 
  -2  10   6        0.55        8.50      4.44 o 
  -1  10   6       74.03       79.30     15.39 o 
   0  10   6        4.71        8.12      5.38 o 
   1  10   6       88.14       84.60     17.12 o 
   2  10   6        0.43        7.98      4.42 o 
   3  10   6      154.58      146.15     26.67 o 
   4  10   6      149.13      128.29     21.62 o 
   5  10   6      115.04       90.32     23.10 o 
   6  10   6       47.27       32.41      7.87 o 
   7  10   6       36.31       19.41     10.07 o 
   8  10   6       66.87      105.70     40.18 o 
   9  10   6       38.84       30.70      8.13 o 
  -8  11   6        3.38        5.51      8.64 o 
  -7  11   6       36.75       37.10     10.81 o 
  -6  11   6        5.22        9.03      5.21 o 
  -5  11   6       13.98       22.76      7.10 o 
  -4  11   6        7.57        9.61      8.04 o 
  -3  11   6       83.49      100.33     23.38 o 
  -2  11   6       31.13       20.44      9.19 o 
  -1  11   6       53.91       64.17     13.21 o 
   0  11   6       46.06       43.92     12.85 o 
   1  11   6       39.09       42.32     13.80 o 
   2  11   6       31.05       24.37     10.58 o 
   3  11   6       76.31       75.06     22.46 o 
   4  11   6        7.51        7.49      5.87 o 
   5  11   6        8.83        9.73      6.54 o 
   6  11   6        5.33       15.78      8.43 o 
   7  11   6       41.62       25.11     12.12 o 
   8  11   6        3.01       10.54      3.85 o 
  -7  12   6        7.92       18.20     14.16 o 
  -6  12   6       24.74       42.17     32.83 o 
  -5  12   6       10.54       10.90      6.11 o 
  -4  12   6       81.51       49.54     13.68 o 
  -3  12   6       23.43       16.90      9.52 o 
  -2  12   6       12.61       11.12      5.59 o 
  -1  12   6       49.07       47.81     18.29 o 
   0  12   6      150.33      150.63     37.50 o 
   1  12   6       47.84       63.75     17.79 o 
   2  12   6       12.30       15.23      7.21 o 
   3  12   6       22.10       13.68      8.34 o 
   4  12   6       89.80       81.75     29.61 o 
   5  12   6       13.77       17.78     14.99 o 
   6  12   6       24.71       17.37      7.69 o 
   7  12   6        5.72        5.70      5.89 o 
  -4  13   6        8.89       12.82      5.80 o 
  -3  13   6       10.14       14.84      7.14 o 
  -2  13   6       58.82       65.80     18.44 o 
  -1  13   6       16.00       25.02      8.57 o 
   0  13   6       11.95       15.30      8.70 o 
   1  13   6       15.44       24.54     10.08 o 
   2  13   6       62.35       73.28     37.41 o 
   3  13   6       10.05        9.10      6.84 o 
   4  13   6        8.79       -0.36      8.51 o 
   5  13   6        8.51       22.75      8.11 o 
  -2  14   6       12.02       11.00     11.06 o 
  -1  14   6       14.35        8.78      8.97 o 
   0  14   6        7.24       15.98      7.86 o 
   1  14   6       17.86       15.35     15.82 o 
   1   0   7      924.46      975.28     17.96 o 
   2   0   7     1272.55     1254.34     23.55 o 
   3   0   7     1530.85     1683.53     32.26 o 
   4   0   7       11.69       12.95      5.22 o 
   5   0   7      356.79      356.80     18.79 o 
   6   0   7     1676.08     1708.13     27.36 o 
   7   0   7      115.53      120.80     17.03 o 
   8   0   7        1.54       10.46      5.29 o 
   9   0   7       73.21       74.79     13.49 o 
  10   0   7      124.77      117.50     19.88 o 
  11   0   7       83.93       76.23     13.52 o 
  12   0   7        8.64       14.03      5.66 o 
  13   0   7       66.50       46.77     12.44 o 
 -13   1   7       90.83       69.73     19.33 o 
 -12   1   7       24.59       18.70      5.95 o 
 -11   1   7      110.38       89.60     13.69 o 
 -10   1   7      156.71      155.73     20.30 o 
  -9   1   7      104.74      154.30     21.09 o 
  -8   1   7       23.11       28.26      7.44 o 
  -7   1   7      391.62      399.60     22.01 o 
  -6   1   7       48.31       36.62      6.12 o 
  -5   1   7      510.11      533.94     17.29 o 
  -4   1   7      810.44      764.42     21.82 o 
  -3   1   7     1306.73     1322.41     38.83 o 
  -2   1   7      647.98      702.06     21.00 o 
  -1   1   7     1885.64     1901.30     27.85 o 
   0   1   7      471.95      452.33     12.47 o 
   1   1   7     1767.96     1869.52     39.13 o 
   2   1   7      637.18      683.22     17.54 o 
   3   1   7     1350.78     1451.09     44.34 o 
   4   1   7      855.89      862.98     32.07 o 
   5   1   7      477.99      472.09     19.42 o 
   6   1   7       32.83       31.49      7.62 o 
   7   1   7      390.68      403.27     15.25 o 
   8   1   7       21.13       17.13      6.25 o 
   9   1   7       99.51       96.82     15.75 o 
  10   1   7      153.82      150.60     20.54 o 
  11   1   7      118.77      109.31     21.20 o 
  12   1   7       27.61       23.95      6.08 o 
  13   1   7       80.88       99.80     16.70 o 
 -13   2   7       34.38       52.08     17.90 o 
 -12   2   7       36.54       20.44     11.89 o 
 -11   2   7       93.11       84.83     16.50 o 
 -10   2   7       64.60       59.96     14.35 o 
  -9   2   7      242.33      281.15     22.51 o 
  -8   2   7       95.73       82.87     11.47 o 
  -7   2   7       71.68       81.25     11.72 o 
  -6   2   7      264.42      238.44     12.99 o 
  -5   2   7      282.23      273.99     14.95 o 
  -4   2   7      946.91      910.13     35.09 o 
  -3   2   7     1091.28     1049.32     37.59 o 
  -2   2   7      785.07      805.71     35.88 o 
  -1   2   7     1172.27     1174.78     22.41 o 
   0   2   7      161.41      149.53     17.85 o 
   1   2   7     1170.01     1133.67     18.38 o 
   2   2   7      823.25      832.60     21.57 o 
   3   2   7     1172.35     1127.79     30.02 o 
   4   2   7      978.19      988.27     21.48 o 
   5   2   7      246.20      249.23     13.30 o 
   6   2   7      218.75      186.89     11.00 o 
   7   2   7       84.56       84.22     12.81 o 
   8   2   7       74.08       56.44     10.42 o 
   9   2   7      223.28      253.20     17.00 o 
  10   2   7       66.16       78.48     12.41 o 
  11   2   7      100.59       76.30     13.80 o 
  12   2   7       38.24       31.46      7.64 o 
  13   2   7       31.00       27.66      8.64 o 
 -12   3   7      181.66      198.82     57.04 o 
 -11   3   7       54.81       44.31     18.37 o 
 -10   3   7        9.11       26.39     16.03 o 
  -9   3   7       40.72       31.65      6.11 o 
  -8   3   7      236.64      281.46     20.67 o 
  -7   3   7      711.97      711.66     16.22 o 
  -6   3   7      105.93      101.81     14.61 o 
  -5   3   7      419.85      443.21     17.87 o 
  -4   3   7      528.75      530.05     24.88 o 
  -3   3   7      417.03      398.29     17.29 o 
  -2   3   7      141.87      137.89     19.59 o 
  -1   3   7      192.46      226.95     15.23 o 
   0   3   7     2755.46     2767.94     35.41 o 
   1   3   7      217.75      222.15     10.55 o 
   2   3   7      147.20      164.51      8.94 o 
   3   3   7      443.30      449.46     11.57 o 
   4   3   7      445.82      441.33     13.46 o 
   5   3   7      427.93      414.28     12.58 o 
   6   3   7      108.64      108.82     15.07 o 
   7   3   7      666.92      730.04     19.75 o 
   8   3   7      292.69      319.20     15.42 o 
   9   3   7       36.46       51.91     11.25 o 
  10   3   7        8.08       17.34      6.49 o 
  11   3   7       47.93       44.18      8.21 o 
  12   3   7      180.37      172.04     28.44 o 
 -12   4   7       25.60       20.41     10.35 o 
 -11   4   7       39.33       33.73     12.33 o 
 -10   4   7       75.73       60.53     16.84 o 
  -9   4   7      152.50      141.82     29.82 o 
  -8   4   7        7.61        6.70      8.04 o 
  -7   4   7      367.24      382.61     13.85 o 
  -6   4   7      732.27      735.04     32.63 o 
  -5   4   7     1627.42     1620.68     34.95 o 
  -4   4   7      256.28      282.83     15.18 o 
  -3   4   7      807.69      863.88     36.77 o 
  -2   4   7      384.88      356.96     20.17 o 
  -1   4   7      575.90      621.09     17.66 o 
   0   4   7      186.86      180.43     12.39 o 
   1   4   7      592.88      609.42     13.87 o 
   2   4   7      381.35      349.24     13.05 o 
   3   4   7      793.44      808.65     14.61 o 
   4   4   7      224.27      237.66     12.14 o 
   5   4   7     1559.83     1597.83     23.88 o 
   6   4   7      711.56      712.96     35.20 o 
   7   4   7      345.56      418.00     15.75 o 
   8   4   7        5.71        6.49      6.32 o 
   9   4   7      159.23      190.32     29.22 o 
  10   4   7       81.43       90.59     13.46 o 
  11   4   7       40.08       37.83     11.02 o 
  12   4   7       20.96       13.52      8.43 o 
 -12   5   7       15.63       12.36      9.36 o 
 -11   5   7       38.15       42.45     20.81 o 
 -10   5   7       48.38       36.72     12.72 o 
  -9   5   7      122.73      114.91     26.49 o 
  -8   5   7       28.83       18.55      7.03 o 
  -7   5   7      500.44      570.42     24.95 o 
  -6   5   7       92.99      107.29     17.54 o 
  -5   5   7      462.63      416.18     32.87 o 
  -4   5   7       38.61       40.64      9.51 o 
  -3   5   7      150.00      150.57     18.16 o 
  -2   5   7      443.76      435.04     15.15 o 
  -1   5   7      318.48      321.66     15.17 o 
   0   5   7       81.77       83.72     11.08 o 
   1   5   7      307.98      289.60      7.92 o 
   2   5   7      417.35      421.41     12.02 o 
   3   5   7      199.36      194.08      6.12 o 
   4   5   7       50.54       50.93      6.39 o 
   5   5   7      440.25      427.18     17.14 o 
   6   5   7      110.27      111.66     15.67 o 
   7   5   7      520.23      591.44     36.07 o 
   8   5   7       32.88       22.71      8.88 o 
   9   5   7      126.13      124.89     20.25 o 
  10   5   7       49.64       46.84      9.74 o 
  11   5   7       41.36       40.36      8.49 o 
  12   5   7       15.20       11.15      6.48 o 
 -11   6   7        7.93       10.55      8.08 o 
 -10   6   7      133.26      134.52     38.42 o 
  -9   6   7       35.06       32.62     10.87 o 
  -8   6   7       59.24       67.17     21.05 o 
  -7   6   7      179.20      165.84     27.26 o 
  -6   6   7      263.56      322.44     20.90 o 
  -5   6   7      411.07      417.65     25.48 o 
  -4   6   7      174.57      170.49     29.64 o 
  -3   6   7       75.40       65.86     12.62 o 
  -2   6   7      205.96      222.32     14.54 o 
  -1   6   7      637.76      643.48     25.69 o 
   0   6   7       10.17       14.45      2.68 o 
   1   6   7      620.70      639.28     10.44 o 
   2   6   7      221.38      212.43     19.56 o 
   3   6   7       94.53       88.91     14.65 o 
   4   6   7      177.30      173.26     19.22 o 
   5   6   7      422.67      417.68     12.02 o 
   6   6   7      201.99      242.27     17.29 o 
   7   6   7      166.32      162.28     20.63 o 
   8   6   7       55.90       45.73     18.80 o 
   9   6   7       27.43       14.75      6.34 o 
  10   6   7      118.35      114.34     16.36 o 
  11   6   7        8.38       15.26      6.48 o 
 -11   7   7       21.15       15.50      9.44 o 
 -10   7   7        7.41       14.34     10.15 o 
  -9   7   7       73.38       77.15     21.30 o 
  -8   7   7      178.16      179.68     24.36 o 
  -7   7   7      126.86      135.66     23.45 o 
  -6   7   7      120.33      110.15     18.98 o 
  -5   7   7      180.99      182.79     29.89 o 
  -4   7   7      281.11      264.57     24.00 o 
  -3   7   7      257.38      240.68     30.03 o 
  -2   7   7        0.22        7.24      3.67 o 
  -1   7   7       95.54      108.04     14.43 o 
   0   7   7      846.49      865.33     19.56 o 
   1   7   7       92.27       92.51      5.20 o 
   2   7   7        1.59        6.93      5.01 o 
   3   7   7      284.77      274.97     18.31 o 
   4   7   7      262.14      256.81     19.32 o 
   5   7   7      175.86      214.61     26.10 o 
   6   7   7      126.90      124.37     19.35 o 
   7   7   7      137.98      141.14     27.50 o 
   8   7   7      188.84      184.75     32.80 o 
   9   7   7       74.57       73.44     13.17 o 
  10   7   7        5.07       12.69      5.33 o 
  11   7   7       24.19       26.88     12.60 o 
 -10   8   7       53.08       33.59     34.44 o 
  -9   8   7       54.11       46.59     14.17 o 
  -8   8   7      117.63      104.82     19.52 o 
  -7   8   7      229.75      307.68     56.41 o 
  -6   8   7        4.21        7.88      5.22 o 
  -5   8   7      159.13      171.91     29.24 o 
  -4   8   7      125.97      137.42     18.58 o 
  -3   8   7      271.03      276.04     12.82 o 
  -2   8   7       42.35       46.53      8.54 o 
  -1   8   7       22.20       31.49      8.91 o 
   0   8   7      494.51      481.59     28.14 o 
   1   8   7       34.10       43.32     10.67 o 
   2   8   7       47.48       43.74      7.53 o 
   3   8   7      275.44      248.58     19.56 o 
   4   8   7      120.95      122.43     22.74 o 
   5   8   7      142.80      130.36     24.45 o 
   6   8   7        3.00       14.59      7.56 o 
   7   8   7      222.43      182.18     30.99 o 
   8   8   7      122.71      107.17     25.41 o 
   9   8   7       56.91       62.30     16.82 o 
  10   8   7       51.79       70.61     16.89 o 
 -10   9   7        8.16       17.30      8.30 o 
  -9   9   7        0.60        8.09      6.36 o 
  -8   9   7       61.27       40.26     16.39 o 
  -7   9   7       54.08       51.40     16.07 o 
  -6   9   7       39.93       38.81      9.37 o 
  -5   9   7       39.80       39.15      9.72 o 
  -4   9   7       88.97      117.99     15.80 o 
  -3   9   7       16.97       13.09      4.85 o 
  -2   9   7       44.99       38.64      8.40 o 
  -1   9   7       40.90       49.70     10.94 o 
   0   9   7       35.12       55.65      8.88 o 
   1   9   7       38.94       39.01      9.11 o 
   2   9   7       39.72       59.60     16.24 o 
   3   9   7       11.00       10.37      5.01 o 
   4   9   7       78.81       82.30     19.51 o 
   5   9   7       43.14       47.46     12.65 o 
   6   9   7       39.04       23.65      7.36 o 
   7   9   7       51.10       36.42     15.43 o 
   8   9   7       66.16       48.38     19.51 o 
   9   9   7        1.30       12.71      6.29 o 
  10   9   7        9.48       11.74      6.37 o 
  -9  10   7       22.25       22.53     13.40 o 
  -8  10   7        5.62       12.47      6.42 o 
  -7  10   7       28.81       18.98      5.00 o 
  -6  10   7       59.47       40.08     12.36 o 
  -5  10   7       29.75       31.59      7.20 o 
  -4  10   7       26.00       23.54      8.42 o 
  -3  10   7       27.57       29.32      7.21 o 
  -2  10   7       98.49      107.23     25.40 o 
  -1  10   7      238.53      255.89     15.34 o 
   0  10   7        5.96       19.24      5.71 o 
   1  10   7      229.19      217.80     20.25 o 
   2  10   7      109.80      109.21     30.58 o 
   3  10   7       30.98       33.58     11.99 o 
   4  10   7       26.34       19.34      6.93 o 
   5  10   7       32.62       46.90     13.86 o 
   6  10   7       59.88       44.79     17.48 o 
   7  10   7       26.93       22.58     12.28 o 
   8  10   7        5.26        8.58      6.05 o 
   9  10   7       21.51       22.28      8.08 o 
  -7  11   7       20.84       16.03      9.45 o 
  -6  11   7      112.35      106.38     29.57 o 
  -5  11   7       79.12       63.97     20.92 o 
  -4  11   7        1.02       18.77      9.67 o 
  -3  11   7       81.54       75.97     15.58 o 
  -2  11   7       49.05       57.78     11.10 o 
  -1  11   7       75.45       60.78     12.46 o 
   0  11   7       18.62       12.73      8.79 o 
   1  11   7       61.97       47.57     12.75 o 
   2  11   7       55.14       39.18     16.12 o 
   3  11   7       80.52       57.30     24.98 o 
   4  11   7        0.82        7.75      5.82 o 
   5  11   7       78.52       59.30     15.11 o 
   6  11   7      109.73       96.06     28.81 o 
   7  11   7       20.98       10.44     12.46 o 
  -6  12   7        3.62        9.22      7.10 o 
  -5  12   7        5.42       16.13      6.51 o 
  -4  12   7        2.63       17.55      7.77 o 
  -3  12   7        7.60       10.63      4.75 o 
  -2  12   7       71.74       64.35     21.59 o 
  -1  12   7        1.68        4.86      6.07 o 
   0  12   7        3.42       11.94      6.14 o 
   1  12   7        3.66        1.11      5.64 o 
   2  12   7       80.15       60.49     23.91 o 
   3  12   7       10.64       18.79      9.39 o 
   4  12   7        3.53        7.91      8.92 o 
   5  12   7        5.59       21.35      9.94 o 
   6  12   7        6.24       15.89      5.91 o 
  -4  13   7       10.80        6.72      9.01 o 
  -3  13   7       21.86       38.42     13.19 o 
  -2  13   7        0.55       11.15     10.59 o 
  -1  13   7       21.13        7.92      6.01 o 
   0  13   7       45.86       38.18     17.04 o 
   1  13   7       20.16       19.57     12.28 o 
   2  13   7        0.77        5.58      3.99 o 
   3  13   7       18.73       12.97     17.19 o 
   4  13   7        6.95       13.80     12.91 o 
   0   0   8      709.93      674.85     28.49 o 
   1   0   8      396.02      401.02     18.22 o 
   2   0   8       24.29       40.72      8.03 o 
   3   0   8     1074.95     1067.79     27.10 o 
   4   0   8     1470.26     1500.48     46.13 o 
   5   0   8      142.74      129.11     18.26 o 
   6   0   8       17.68       18.37      5.32 o 
   7   0   8      277.36      275.31     14.49 o 
   8   0   8      313.48      314.77     14.08 o 
   9   0   8       63.18       92.24     10.59 o 
  10   0   8       27.33       33.72      8.42 o 
  11   0   8      117.89       97.04     19.41 o 
  12   0   8       79.01       65.77     16.06 o 
 -12   1   8       15.48       11.69      8.72 o 
 -11   1   8      110.68       60.69     17.56 o 
 -10   1   8        9.13       14.21      4.77 o 
  -9   1   8      112.09      115.17     13.68 o 
  -8   1   8      133.90      148.24     16.92 o 
  -7   1   8      216.63      190.37     17.53 o 
  -6   1   8      250.59      265.15     30.75 o 
  -5   1   8      247.74      260.47     19.00 o 
  -4   1   8      527.25      567.77     23.36 o 
  -3   1   8       44.26       27.11      8.63 o 
  -2   1   8      123.71      132.30     20.90 o 
  -1   1   8      954.06     1026.55     24.59 o 
   0   1   8      243.63      226.22     16.36 o 
   1   1   8      965.23     1016.09     40.48 o 
   2   1   8      154.08      161.92     19.25 o 
   3   1   8       24.36       25.44      6.54 o 
   4   1   8      528.91      528.67     16.50 o 
   5   1   8      224.83      234.97     15.84 o 
   6   1   8      260.84      248.66     21.25 o 
   7   1   8      256.82      214.46     27.83 o 
   8   1   8      110.77      121.04     12.87 o 
   9   1   8      107.62      102.23     17.10 o 
  10   1   8        7.59        7.79      5.41 o 
  11   1   8      110.90       82.76     18.17 o 
  12   1   8       21.12       19.20      7.02 o 
 -12   2   8        4.37       14.19      8.80 o 
 -11   2   8       38.67       46.52     12.55 o 
 -10   2   8      163.56      171.53     13.35 o 
  -9   2   8       66.82       63.01     12.03 o 
  -8   2   8      152.46      141.15     17.24 o 
  -7   2   8      485.24      524.51     23.61 o 
  -6   2   8      661.53      634.72     20.08 o 
  -5   2   8      348.79      354.51     22.61 o 
  -4   2   8      119.91      155.73     23.74 o 
  -3   2   8      749.06      845.96     25.72 o 
  -2   2   8      814.18      786.31     23.08 o 
  -1   2   8       38.64       27.32      7.91 o 
   0   2   8        4.11        7.24      4.24 o 
   1   2   8       32.03       36.39      6.24 o 
   2   2   8      797.01      831.53     25.71 o 
   3   2   8      747.29      736.81     26.19 o 
   4   2   8      136.24      152.97     17.82 o 
   5   2   8      337.23      328.74     11.11 o 
   6   2   8      638.78      632.81     46.35 o 
   7   2   8      472.50      510.66     31.46 o 
   8   2   8      137.42      147.04     16.21 o 
   9   2   8       71.22       90.59     17.42 o 
  10   2   8      166.19      180.03     31.75 o 
  11   2   8       36.10       46.42      9.94 o 
  12   2   8        4.16       15.81      5.74 o 
 -12   3   8        1.14       17.51     12.39 o 
 -11   3   8       51.30       63.87     20.63 o 
 -10   3   8      130.90      123.59     28.23 o 
  -9   3   8      202.80      224.17     19.09 o 
  -8   3   8       34.52       50.83      8.26 o 
  -7   3   8      164.47      141.73     15.21 o 
  -6   3   8      472.38      447.90     22.78 o 
  -5   3   8      139.86      179.80     20.20 o 
  -4   3   8      233.55      241.01     21.12 o 
  -3   3   8      261.58      264.13     18.05 o 
  -2   3   8      546.83      573.09     18.20 o 
  -1   3   8      972.01      988.05     45.10 o 
   0   3   8      167.82      211.60     19.05 o 
   1   3   8     1002.41      977.67     27.41 o 
   2   3   8      583.86      608.67     19.47 o 
   3   3   8      288.54      284.18     11.96 o 
   4   3   8      246.02      211.26      8.96 o 
   5   3   8      160.85      186.00      9.59 o 
   6   3   8      466.50      512.96     12.85 o 
   7   3   8      154.02      158.78     20.35 o 
   8   3   8       39.36       43.51      9.48 o 
   9   3   8      185.12      157.29     17.99 o 
  10   3   8      127.33      116.89     36.03 o 
  11   3   8       53.35       51.76     13.16 o 
  12   3   8        1.79       11.33      5.49 o 
 -12   4   8       37.44       42.61     20.18 o 
 -11   4   8      123.83       72.94     33.55 o 
 -10   4   8       25.92       26.27      9.02 o 
  -9   4   8      140.38      129.66     30.23 o 
  -8   4   8       31.98       43.17     10.47 o 
  -7   4   8      254.65      277.77     43.00 o 
  -6   4   8      125.60      124.09     21.43 o 
  -5   4   8       47.25       51.46     12.27 o 
  -4   4   8       54.37       64.13     11.31 o 
  -3   4   8      605.24      611.65     21.17 o 
  -2   4   8      104.18      111.14     15.27 o 
  -1   4   8      230.68      258.38     12.39 o 
   0   4   8      239.84      238.76     15.98 o 
   1   4   8      253.42      248.25     11.36 o 
   2   4   8       70.06       70.16      7.76 o 
   3   4   8      608.51      593.92     10.85 o 
   4   4   8       62.59       69.40      7.59 o 
   5   4   8       69.11       85.74      9.70 o 
   6   4   8      124.42      139.58     14.70 o 
   7   4   8      216.39      227.05     10.37 o 
   8   4   8       24.89       16.64      7.71 o 
   9   4   8      133.22      208.23     27.97 o 
  10   4   8       28.71       30.57      8.62 o 
  11   4   8      114.42      116.92     24.66 o 
  12   4   8       36.14       21.71      7.17 o 
 -11   5   8       37.43       31.29     14.73 o 
 -10   5   8        0.93       19.77      8.06 o 
  -9   5   8      168.77      231.77     37.08 o 
  -8   5   8      138.69      164.87     30.62 o 
  -7   5   8       17.27       25.80      6.36 o 
  -6   5   8       52.58       32.15     10.23 o 
  -5   5   8      100.54      103.94     16.72 o 
  -4   5   8      117.11      131.21     20.69 o 
  -3   5   8      298.49      302.92     18.56 o 
  -2   5   8       55.60       48.75     10.25 o 
  -1   5   8      556.71      609.66     20.08 o 
   0   5   8      735.05      776.68     12.60 o 
   1   5   8      541.69      542.17     22.61 o 
   2   5   8       59.37       54.19      6.78 o 
   3   5   8      271.74      247.80     10.81 o 
   4   5   8      140.12      119.98     10.61 o 
   5   5   8      124.04      116.84     15.84 o 
   6   5   8       53.88       54.93      7.30 o 
   7   5   8       20.46       21.93      9.87 o 
   8   5   8      125.93      100.22     23.52 o 
   9   5   8      169.76      188.35     31.56 o 
  10   5   8        1.93        9.98      6.98 o 
  11   5   8       40.28       38.00     10.96 o 
 -11   6   8       50.51       66.06     16.44 o 
 -10   6   8       26.14       27.34     13.94 o 
  -9   6   8       80.23       77.26     19.77 o 
  -8   6   8      160.61      191.40     25.60 o 
  -7   6   8      299.34      319.89     32.00 o 
  -6   6   8      218.39      226.79     26.80 o 
  -5   6   8      433.20      495.57     38.71 o 
  -4   6   8      323.20      370.06     15.76 o 
  -3   6   8      337.16      307.76     13.32 o 
  -2   6   8       82.59       72.54     13.52 o 
  -1   6   8      530.24      517.23     15.59 o 
   0   6   8      164.85      179.91     15.42 o 
   1   6   8      489.42      473.67     15.85 o 
   2   6   8       70.82       66.26      7.52 o 
   3   6   8      322.57      342.87     15.83 o 
   4   6   8      304.50      351.84     13.15 o 
   5   6   8      428.50      442.27     23.02 o 
   6   6   8      213.70      214.03     24.33 o 
   7   6   8      313.27      292.80     21.29 o 
   8   6   8      144.50      119.87     23.57 o 
   9   6   8       81.41       67.53     15.84 o 
  10   6   8       30.47       24.26     11.13 o 
  11   6   8       51.98       47.81     14.57 o 
 -10   7   8       17.75       35.77     12.13 o 
  -9   7   8        8.47       18.32      6.88 o 
  -8   7   8       45.09       42.32      9.49 o 
  -7   7   8       42.34       44.76     11.36 o 
  -6   7   8      304.72      315.40     24.68 o 
  -5   7   8       18.90       21.68      6.32 o 
  -4   7   8       64.47       70.16     13.89 o 
  -3   7   8       45.75       38.45     11.45 o 
  -2   7   8        1.84       14.86      3.36 o 
  -1   7   8       96.00       97.39     13.56 o 
   0   7   8      139.19      152.08     15.25 o 
   1   7   8       68.95       59.31     10.58 o 
   2   7   8        3.43        7.14      5.52 o 
   3   7   8       39.64       40.93     10.36 o 
   4   7   8       85.17       76.53      7.90 o 
   5   7   8       33.17       36.30      8.70 o 
   6   7   8      303.38      284.14     36.24 o 
   7   7   8       35.35       31.25      7.89 o 
   8   7   8       38.22       40.16     13.85 o 
   9   7   8        8.35       14.29      4.95 o 
  10   7   8       14.54       19.33      6.39 o 
 -10   8   8       67.46       54.68     17.09 o 
  -9   8   8       14.90       15.65      6.87 o 
  -8   8   8        9.78        8.78      7.44 o 
  -7   8   8       35.73       51.85     15.13 o 
  -6   8   8      160.16      175.34     21.00 o 
  -5   8   8       25.41       35.24     10.93 o 
  -4   8   8        1.39       12.62      6.36 o 
  -3   8   8      195.46      206.76     16.92 o 
  -2   8   8      338.35      322.41     16.98 o 
  -1   8   8       11.90       14.05      4.23 o 
   0   8   8       29.09       25.52     10.43 o 
   1   8   8       16.93       19.56      7.34 o 
   2   8   8      333.06      349.98     19.18 o 
   3   8   8      179.32      178.99     36.11 o 
   4   8   8        0.87       14.78      5.71 o 
   5   8   8       25.77       42.62     10.69 o 
   6   8   8      159.58      199.77     27.22 o 
   7   8   8       33.50       38.79     13.01 o 
   8   8   8       11.09        4.99      3.51 o 
   9   8   8       14.30       21.85      7.65 o 
  10   8   8       61.33       50.56     13.29 o 
  -9   9   8       11.76       14.34      9.65 o 
  -8   9   8       14.16       22.25      8.13 o 
  -7   9   8       94.45       86.09     21.39 o 
  -6   9   8       93.33      104.89     24.78 o 
  -5   9   8      240.46      288.64     16.40 o 
  -4   9   8       35.82       28.12      8.50 o 
  -3   9   8      187.93      211.38     14.22 o 
  -2   9   8       59.20       84.85     14.65 o 
  -1   9   8       43.32       44.57     10.15 o 
   0   9   8       27.76       33.03      8.60 o 
   1   9   8       39.09       50.53     14.31 o 
   2   9   8       50.56       58.85     13.58 o 
   3   9   8      184.82      184.09     42.62 o 
   4   9   8       28.82       19.88      8.64 o 
   5   9   8      256.20      236.30     41.80 o 
   6   9   8       95.43      111.68     25.35 o 
   7   9   8       85.72       82.54     18.92 o 
   8   9   8       13.04        5.76      5.31 o 
   9   9   8       12.55       11.09      8.54 o 
  -8  10   8       32.39       12.04      7.44 o 
  -7  10   8       21.02       26.30      8.53 o 
  -6  10   8        5.69       15.78      6.53 o 
  -5  10   8       38.10       21.30      8.39 o 
  -4  10   8       32.48       40.99     13.03 o 
  -3  10   8       22.77       23.24      5.10 o 
  -2  10   8       61.26       69.20     14.01 o 
  -1  10   8      128.91      110.24     25.24 o 
   0  10   8        6.71       12.73     11.65 o 
   1  10   8      131.19      113.04     28.10 o 
   2  10   8       72.85       70.52     23.09 o 
   3  10   8       16.63       27.24     15.18 o 
   4  10   8       33.40       35.61     22.87 o 
   5  10   8       47.39       29.80     10.30 o 
   6  10   8        6.82       20.21      8.09 o 
   7  10   8       16.08       27.86     15.38 o 
   8  10   8       29.52       35.63     17.67 o 
  -7  11   8       17.78       20.05     22.37 o 
  -6  11   8       18.06       23.53     11.15 o 
  -5  11   8       21.03       22.52     10.63 o 
  -4  11   8       75.64       61.53     15.24 o 
  -3  11   8       18.00       32.15      7.27 o 
  -2  11   8        6.82       15.24      5.06 o 
  -1  11   8       31.92       44.26     21.29 o 
   0  11   8       82.93       91.75     27.00 o 
   1  11   8       34.61       37.69     14.88 o 
   2  11   8        7.03        8.68      6.57 o 
   3  11   8       17.24        8.47      5.92 o 
   4  11   8       63.48       64.89     21.12 o 
   5  11   8       22.88       25.23     13.15 o 
   6  11   8       18.89       15.94     10.17 o 
  -5  12   8        6.76       11.24      6.12 o 
  -4  12   8        4.30        8.46      5.17 o 
  -3  12   8       30.39       53.73     14.33 o 
  -2  12   8       52.15       49.78     30.63 o 
  -1  12   8       14.36       16.72      6.74 o 
   0  12   8        6.16       20.08      9.93 o 
   1  12   8       12.09        5.37      9.20 o 
   2  12   8       50.54       68.09     21.32 o 
   3  12   8       27.60       19.02     12.22 o 
   4  12   8        7.03       29.92     15.94 o 
   5  12   8        5.46       16.77     19.21 o 
  -1  13   8       15.47       16.51      7.83 o 
   0  13   8        3.47        6.21      5.51 o 
   1  13   8       17.42       21.61      9.21 o 
   1   0   9      124.29      121.26     17.83 o 
   2   0   9        2.81        5.69      5.85 o 
   3   0   9      464.74      481.53     20.97 o 
   4   0   9       20.62       22.38      7.62 o 
   5   0   9      193.54      189.41     20.67 o 
   6   0   9      136.63      119.17     21.52 o 
   7   0   9       73.23       82.61     11.40 o 
   8   0   9       22.92       18.85      6.05 o 
   9   0   9      327.64      354.20     16.81 o 
  10   0   9        0.52       17.41      6.59 o 
  11   0   9       88.42       85.00     17.08 o 
  12   0   9        6.62        7.54      7.07 o 
 -12   1   9       11.56        5.30      7.61 o 
 -11   1   9       30.57       23.23     11.16 o 
 -10   1   9      206.30      243.62     27.76 o 
  -9   1   9       70.69       77.95     16.79 o 
  -8   1   9       47.61       47.42     11.15 o 
  -7   1   9       46.41       70.26     12.66 o 
  -6   1   9     1036.49     1065.24     25.55 o 
  -5   1   9      121.40      144.63     25.59 o 
  -4   1   9        7.97       14.89      6.62 o 
  -3   1   9       89.27       95.79     13.76 o 
  -2   1   9      626.58      620.29     19.34 o 
  -1   1   9      160.02      167.26     23.16 o 
   0   1   9      202.41      197.04     14.52 o 
   1   1   9      187.97      205.19     17.14 o 
   2   1   9      711.04      647.45     29.52 o 
   3   1   9       89.30       85.08     14.50 o 
   4   1   9        7.13       17.72      6.15 o 
   5   1   9      146.77      158.83     20.71 o 
   6   1   9      988.96     1082.80     25.25 o 
   7   1   9       55.29       63.67     12.98 o 
   8   1   9       47.61       54.29      9.39 o 
   9   1   9       72.89       82.22     14.81 o 
  10   1   9      209.49      234.08     29.05 o 
  11   1   9       24.65       26.36      6.47 o 
  12   1   9       11.46       15.01      4.07 o 
 -11   2   9       59.43       46.47     12.90 o 
 -10   2   9       27.74       16.91     10.15 o 
  -9   2   9        7.44        8.94      3.54 o 
  -8   2   9      314.85      336.99     18.82 o 
  -7   2   9      101.21      113.40     19.02 o 
  -6   2   9       21.87       30.30      9.11 o 
  -5   2   9      189.20      197.37     22.41 o 
  -4   2   9      497.94      490.48     27.36 o 
  -3   2   9       93.44      105.19     13.38 o 
  -2   2   9      190.44      230.41     18.63 o 
  -1   2   9       49.82       39.99      8.83 o 
   0   2   9      694.57      702.24     21.32 o 
   1   2   9       41.65       35.19      9.07 o 
   2   2   9      188.15      235.37     20.11 o 
   3   2   9       86.88       88.29     12.77 o 
   4   2   9      538.82      534.57     22.56 o 
   5   2   9      175.04      180.76     15.77 o 
   6   2   9       20.55       24.05      6.07 o 
   7   2   9      113.91      104.00     19.38 o 
   8   2   9      293.17      334.53     18.21 o 
   9   2   9       12.69       19.15      6.35 o 
  10   2   9       28.24       22.84      9.47 o 
  11   2   9       58.16       43.20     10.01 o 
 -11   3   9       73.09       52.86     23.70 o 
 -10   3   9        6.89       12.68      8.60 o 
  -9   3   9       65.80       84.28     19.00 o 
  -8   3   9       17.34       25.96     10.87 o 
  -7   3   9      112.99      116.49     18.39 o 
  -6   3   9      191.31      174.55     30.58 o 
  -5   3   9      161.63      157.74     26.25 o 
  -4   3   9       61.61       72.40      9.81 o 
  -3   3   9      235.51      225.40     14.95 o 
  -2   3   9       71.41       82.42     10.04 o 
  -1   3   9      245.59      254.57     13.16 o 
   0   3   9      395.91      380.73     18.46 o 
   1   3   9      243.53      251.32      9.57 o 
   2   3   9       78.26       77.45     15.23 o 
   3   3   9      291.02      320.22     16.86 o 
   4   3   9       59.83       56.24      9.53 o 
   5   3   9      197.37      202.13     15.00 o 
   6   3   9      190.29      185.38     21.94 o 
   7   3   9       86.27       79.18     12.17 o 
   8   3   9       19.62       21.51      4.47 o 
   9   3   9       65.98       76.72     13.99 o 
  10   3   9        4.54       16.77      5.68 o 
  11   3   9       80.85       53.10     11.37 o 
 -11   4   9       10.37       15.47      8.82 o 
 -10   4   9       41.35       21.18     10.98 o 
  -9   4   9      181.71      174.36     31.12 o 
  -8   4   9      290.94      339.62     26.74 o 
  -7   4   9      153.63      164.83     32.86 o 
  -6   4   9       24.16       30.82      6.23 o 
  -5   4   9      185.42      191.77     29.52 o 
  -4   4   9      746.44      792.69     18.96 o 
  -3   4   9      289.78      312.81     23.14 o 
  -2   4   9      143.42      130.02     23.88 o 
  -1   4   9      260.10      281.91     13.53 o 
   0   4   9      521.91      533.72     15.74 o 
   1   4   9      235.94      225.43     12.01 o 
   2   4   9      148.29      143.79     20.88 o 
   3   4   9      274.36      265.28     11.34 o 
   4   4   9      753.79      775.23     28.71 o 
   5   4   9      169.15      182.95     11.56 o 
   6   4   9       22.33       23.55      4.23 o 
   7   4   9      160.92      179.74     13.03 o 
   8   4   9      305.53      273.20     51.58 o 
   9   4   9      179.81      157.50     38.43 o 
  10   4   9       39.50       23.42     17.19 o 
  11   4   9       13.99       26.96      7.37 o 
 -11   5   9        8.92       17.90      9.61 o 
 -10   5   9       26.48       17.41      6.16 o 
  -9   5   9       28.90       22.46      6.91 o 
  -8   5   9        9.42        6.85      5.85 o 
  -7   5   9      101.74       67.67     15.26 o 
  -6   5   9      299.29      338.11     35.41 o 
  -5   5   9      213.76      198.22     32.39 o 
  -4   5   9       95.39      102.07     14.71 o 
  -3   5   9      115.96      136.31     21.45 o 
  -2   5   9      119.53      129.62     19.01 o 
  -1   5   9       52.83       68.86     11.02 o 
   0   5   9      142.68      137.46     18.39 o 
   1   5   9       50.99       51.96      9.93 o 
   2   5   9      169.66      159.69     19.43 o 
   3   5   9      127.86      133.04     11.44 o 
   4   5   9       97.31      114.62     20.39 o 
   5   5   9      221.53      232.24     19.25 o 
   6   5   9      287.69      283.88     19.57 o 
   7   5   9       99.09       85.76     20.59 o 
   8   5   9        8.81       15.10      5.83 o 
   9   5   9       28.90       33.14     11.85 o 
  10   5   9       25.32       23.51      8.33 o 
  11   5   9        6.93       13.58      7.30 o 
 -10   6   9        7.08       10.77      4.89 o 
  -9   6   9       66.67       53.70     13.32 o 
  -8   6   9       42.28       34.67     14.02 o 
  -7   6   9       96.25      111.90     27.31 o 
  -6   6   9        8.97       27.03     11.19 o 
  -5   6   9       97.30      109.58     17.94 o 
  -4   6   9      149.93      150.64     22.35 o 
  -3   6   9      222.82      251.56     23.48 o 
  -2   6   9      120.18      139.18     18.17 o 
  -1   6   9      146.05      139.75     12.96 o 
   0   6   9      335.86      341.07     12.77 o 
   1   6   9      140.94      153.30     15.34 o 
   2   6   9      120.13      122.99     19.31 o 
   3   6   9      196.45      204.13     19.95 o 
   4   6   9      153.76      164.20     21.88 o 
   5   6   9       85.58      109.99     17.55 o 
   6   6   9        7.57       22.51     12.13 o 
   7   6   9      106.26      125.44     27.31 o 
   8   6   9       35.88       28.26     10.63 o 
   9   6   9       78.28       74.48     13.96 o 
  10   6   9        6.67        9.84      5.37 o 
 -10   7   9       52.08       40.93     10.94 o 
  -9   7   9       40.45       29.42     10.48 o 
  -8   7   9        8.30        8.67      5.44 o 
  -7   7   9       10.42       13.46      7.22 o 
  -6   7   9      260.50      260.22     30.81 o 
  -5   7   9       34.27       29.87      9.11 o 
  -4   7   9       23.62       21.26      6.60 o 
  -3   7   9       21.32       30.62      9.49 o 
  -2   7   9      380.14      389.77     19.67 o 
  -1   7   9      189.69      228.05     15.08 o 
   0   7   9       13.35       14.15      4.23 o 
   1   7   9      193.21      176.81     16.55 o 
   2   7   9      379.02      393.75     29.24 o 
   3   7   9       15.72       18.20      6.62 o 
   4   7   9       24.33       16.88     23.08 o 
   5   7   9       27.71       31.16      9.17 o 
   6   7   9      268.72      238.23     31.76 o 
   7   7   9        9.07        6.99     10.59 o 
   8   7   9        7.42        9.30      6.22 o 
   9   7   9       43.95       63.46     17.75 o 
  10   7   9       56.66       65.63     13.88 o 
  -9   8   9       38.90       41.37     12.20 o 
  -8   8   9       47.29       39.66     19.81 o 
  -7   8   9       19.34       16.69      5.71 o 
  -6   8   9       23.94       31.20     10.37 o 
  -5   8   9       17.43       19.26      8.89 o 
  -4   8   9      181.85      155.37     23.45 o 
  -3   8   9       16.09       21.82      7.66 o 
  -2   8   9        0.08        4.40      3.73 o 
  -1   8   9       39.10       29.69     10.01 o 
   0   8   9      639.05      719.43     21.60 o 
   1   8   9       43.37       30.95      6.37 o 
   2   8   9        0.10        9.26      3.88 o 
   3   8   9       17.19       24.44      9.35 o 
   4   8   9      176.66      197.58     41.15 o 
   5   8   9       15.93        9.56      6.60 o 
   6   8   9       23.38       17.04      8.12 o 
   7   8   9       17.50       20.58      6.64 o 
   8   8   9       46.86       37.12     10.50 o 
   9   8   9       35.93       31.84     13.17 o 
  -8   9   9       33.65       16.80     12.14 o 
  -7   9   9       39.75       38.05     14.03 o 
  -6   9   9       36.25       35.61      9.26 o 
  -5   9   9       26.02       28.07      9.21 o 
  -4   9   9      163.98      158.05     33.62 o 
  -3   9   9       29.52       26.03      9.50 o 
  -2   9   9        4.97       16.51      7.34 o 
  -1   9   9       86.62       78.58     15.62 o 
   0   9   9       25.88       60.97     24.80 o 
   1   9   9       90.70       77.63     21.98 o 
   2   9   9        5.39       18.58     10.53 o 
   3   9   9       30.16       27.17     11.37 o 
   4   9   9      166.46      210.02     36.78 o 
   5   9   9       26.15       19.44      9.33 o 
   6   9   9       30.95       30.60     17.32 o 
   7   9   9       35.55       39.53      9.99 o 
   8   9   9       34.50       18.33      7.23 o 
  -7  10   9       15.14        9.38      6.81 o 
  -6  10   9        0.38       13.58      7.68 o 
  -5  10   9       12.77       17.40      7.81 o 
  -4  10   9       53.99       40.33     10.25 o 
  -3  10   9      141.71       91.80     17.06 o 
  -2  10   9       15.14       11.30      6.89 o 
  -1  10   9       51.40       43.34     11.00 o 
   0  10   9       86.41       89.33     19.50 o 
   1  10   9       54.44       62.71     19.58 o 
   2  10   9       14.15       15.02      9.38 o 
   3  10   9      146.88      156.13     44.97 o 
   4  10   9       52.39       53.64     16.92 o 
   5  10   9        7.33        9.56      9.61 o 
   6  10   9        0.42        4.21      6.37 o 
   7  10   9       20.22       28.72     13.35 o 
  -5  11   9        4.53       10.27      7.71 o 
  -4  11   9        2.55        7.47      5.50 o 
  -3  11   9       12.39       14.85      6.72 o 
  -2  11   9       74.60       55.95     29.44 o 
  -1  11   9        0.77        8.43     10.39 o 
   0  11   9        1.32       -1.31     11.81 o 
   1  11   9        0.70       13.70     12.56 o 
   2  11   9       75.65       54.53     17.34 o 
   3  11   9       11.30       10.72      6.00 o 
   4  11   9        2.58        8.35      8.12 o 
   5  11   9        4.43       12.66      8.60 o 
  -3  12   9       21.19       28.87     12.90 o 
  -2  12   9       15.99        7.97      6.85 o 
  -1  12   9       23.36       24.80      9.65 o 
   0  12   9        8.48       18.61      9.57 o 
   1  12   9       22.18       21.83     10.28 o 
   2  12   9       15.14       11.39      5.62 o 
   3  12   9       25.01       24.16     15.26 o 
   0   0  10      174.37      171.85     39.52 o 
   1   0  10       67.66       72.64      9.69 o 
   2   0  10       46.75       50.58      7.59 o 
   3   0  10      379.10      385.36     13.55 o 
   4   0  10       11.40       16.57      5.10 o 
   5   0  10      240.18      269.51     12.68 o 
   6   0  10        3.80       14.96      4.99 o 
   7   0  10      230.97      221.28     22.58 o 
   8   0  10       27.52       28.94      7.43 o 
   9   0  10      158.75      156.11     25.60 o 
  10   0  10        6.15       10.44      4.11 o 
  11   0  10       35.77       25.51      9.42 o 
 -11   1  10       10.03       13.84      6.27 o 
 -10   1  10       29.34       43.37     21.70 o 
  -9   1  10       16.12       20.22      7.24 o 
  -8   1  10      168.76      197.08     21.52 o 
  -7   1  10      104.98       91.07     16.56 o 
  -6   1  10       64.98       64.82     10.69 o 
  -5   1  10      134.06      131.28     19.40 o 
  -4   1  10      284.05      302.42     29.03 o 
  -3   1  10       46.25       55.78      8.33 o 
  -2   1  10       44.28       53.49     10.64 o 
  -1   1  10       61.49       48.07     16.41 o 
   0   1  10      453.43      463.29     15.63 o 
   1   1  10       43.16       51.26      9.70 o 
   2   1  10       44.39       42.63      8.51 o 
   3   1  10       54.99       55.40     16.01 o 
   4   1  10      316.36      337.71     15.68 o 
   5   1  10      142.17      153.43     19.88 o 
   6   1  10       66.89       60.08     13.15 o 
   7   1  10      108.14      109.93     20.00 o 
   8   1  10      150.31      169.88     25.44 o 
   9   1  10       16.58       22.55      7.00 o 
  10   1  10       27.86       26.28      7.32 o 
  11   1  10       12.81       14.48      7.20 o 
 -11   2  10        9.02       15.18      9.18 o 
 -10   2  10      222.51      229.99     39.27 o 
  -9   2  10      110.60       95.43     18.05 o 
  -8   2  10        0.85        5.21      5.86 o 
  -7   2  10       34.98       33.70      7.42 o 
  -6   2  10      186.65      236.70     19.34 o 
  -5   2  10       58.05       51.04      9.21 o 
  -4   2  10        9.17        6.73      3.94 o 
  -3   2  10      190.10      215.89     15.71 o 
  -2   2  10      602.92      627.43     30.46 o 
  -1   2  10      126.96      127.30     15.01 o 
   0   2  10        9.16       21.56      6.73 o 
   1   2  10      100.87      114.17     17.78 o 
   2   2  10      603.50      627.35     17.69 o 
   3   2  10      189.54      194.42     22.98 o 
   4   2  10       12.24       19.54      5.51 o 
   5   2  10       78.31       46.98      8.01 o 
   6   2  10      195.79      184.76     25.32 o 
   7   2  10       40.58       31.88      6.43 o 
   8   2  10        1.64       11.41      4.97 o 
   9   2  10      116.03       99.44     19.50 o 
  10   2  10      220.71      227.02     33.84 o 
  11   2  10       11.67       12.40      7.02 o 
 -11   3  10       16.52       11.66     10.53 o 
 -10   3  10       32.42       15.53      8.20 o 
  -9   3  10       57.89       49.35     13.99 o 
  -8   3  10       16.83       16.75      8.09 o 
  -7   3  10      148.03      222.57     33.63 o 
  -6   3  10      317.49      337.36     19.12 o 
  -5   3  10      236.29      235.06     20.48 o 
  -4   3  10       85.61       80.22     12.61 o 
  -3   3  10      293.65      280.30     22.49 o 
  -2   3  10      144.29      148.87     19.48 o 
  -1   3  10       40.76       44.28      8.58 o 
   0   3  10       40.29       39.98     11.18 o 
   1   3  10       49.02       79.13     11.37 o 
   2   3  10      150.29      131.40     19.09 o 
   3   3  10      323.93      345.36     13.75 o 
   4   3  10       87.26       67.11     12.29 o 
   5   3  10      222.70      227.28     22.29 o 
   6   3  10      319.47      297.50     16.71 o 
   7   3  10      162.43      154.49     25.86 o 
   8   3  10       18.86       19.66      5.37 o 
   9   3  10       49.09       50.34     11.00 o 
  10   3  10       33.25       17.27      7.76 o 
  11   3  10       17.38       20.60     11.55 o 
 -10   4  10       72.69       59.59     19.70 o 
  -9   4  10        4.82       17.81      7.13 o 
  -8   4  10       18.14       14.63      7.87 o 
  -7   4  10       69.79       93.96     14.37 o 
  -6   4  10      227.56      260.80     17.30 o 
  -5   4  10       38.98       48.70     10.39 o 
  -4   4  10        1.91       14.55      6.08 o 
  -3   4  10      138.32      151.94     20.34 o 
  -2   4  10      359.79      433.27     34.41 o 
  -1   4  10      292.59      283.09     16.72 o 
   0   4  10       24.46       29.54      7.94 o 
   1   4  10      257.42      244.06     14.12 o 
   2   4  10      317.66      307.10     18.91 o 
   3   4  10      167.05      157.81     16.93 o 
   4   4  10        3.12        9.74      4.17 o 
   5   4  10       38.07       41.22     10.02 o 
   6   4  10      243.54      241.77     21.73 o 
   7   4  10       71.35       63.63     11.34 o 
   8   4  10       16.31       14.67      7.14 o 
   9   4  10        1.45       15.83      9.47 o 
  10   4  10       78.59       70.06     29.41 o 
 -10   5  10        6.99        9.79      7.65 o 
  -9   5  10       33.57       38.63     14.16 o 
  -8   5  10       55.67       64.79     15.24 o 
  -7   5  10       25.84       24.73      9.47 o 
  -6   5  10        1.38        4.58      8.69 o 
  -5   5  10       76.43       74.41     13.24 o 
  -4   5  10      146.23      144.58     23.85 o 
  -3   5  10      127.14      106.99     13.19 o 
  -2   5  10       31.28       18.76      8.31 o 
  -1   5  10      228.21      214.55     25.86 o 
   0   5  10      551.29      560.82     17.34 o 
   1   5  10      212.91      199.30     15.77 o 
   2   5  10       27.94       26.59      8.35 o 
   3   5  10      123.84      125.39     19.37 o 
   4   5  10      174.65      167.77     30.06 o 
   5   5  10       84.88       71.26     14.06 o 
   6   5  10        1.56       15.73      6.24 o 
   7   5  10       26.50       39.84      9.84 o 
   8   5  10       59.16       51.99     13.50 o 
   9   5  10       35.26       18.56      7.50 o 
  10   5  10        7.16       16.59      6.80 o 
  -9   6  10       66.11       35.00     11.39 o 
  -8   6  10       26.88       21.78      6.63 o 
  -7   6  10       23.40       15.42      8.74 o 
  -6   6  10       17.61       14.85      6.78 o 
  -5   6  10       55.64       68.64     10.44 o 
  -4   6  10       88.96       80.24     17.03 o 
  -3   6  10      212.73      261.82     27.22 o 
  -2   6  10       43.93       39.12      9.84 o 
  -1   6  10      156.24      163.91     20.09 o 
   0   6  10      346.15      417.27     16.81 o 
   1   6  10      163.23      159.22     21.52 o 
   2   6  10       41.84       36.22     10.48 o 
   3   6  10      203.92      211.56     31.45 o 
   4   6  10       95.13      100.86     17.59 o 
   5   6  10       64.56       73.74     30.10 o 
   6   6  10       18.11       18.63      8.25 o 
   7   6  10       25.18       28.90     12.37 o 
   8   6  10       26.71       24.85      9.12 o 
   9   6  10       64.05       52.23     22.40 o 
  -9   7  10        7.25       10.88      7.26 o 
  -8   7  10      100.82       98.03     20.93 o 
  -7   7  10       53.37       45.46     12.66 o 
  -6   7  10        8.59       13.66      7.85 o 
  -5   7  10       74.14       59.21     11.98 o 
  -4   7  10      158.99      135.06     17.41 o 
  -3   7  10      116.07      116.45     17.95 o 
  -2   7  10        0.31        7.82      4.23 o 
  -1   7  10       21.13       17.97      8.30 o 
   0   7  10       72.27       82.82     24.35 o 
   1   7  10       13.13       10.64      5.00 o 
   2   7  10        0.26        5.80      3.69 o 
   3   7  10       94.91      101.45     24.65 o 
   4   7  10      172.90      240.41     44.26 o 
   5   7  10       86.68       90.60     28.81 o 
   6   7  10        6.46        6.99      7.43 o 
   7   7  10       45.50       38.88     13.82 o 
   8   7  10       96.21       71.11     22.54 o 
   9   7  10       10.74       15.36      6.21 o 
  -8   8  10       12.94       14.21      6.91 o 
  -7   8  10        3.19       18.96      7.24 o 
  -6   8  10       96.35       92.76     18.60 o 
  -5   8  10       25.05       26.02      6.76 o 
  -4   8  10       80.28       75.52     19.56 o 
  -3   8  10       43.25       50.49     15.27 o 
  -2   8  10      372.34      409.86     30.21 o 
  -1   8  10       27.92       17.79     10.19 o 
   0   8  10       10.59       16.06      6.15 o 
   1   8  10       31.64       29.80      9.09 o 
   2   8  10      368.19      359.29     39.00 o 
   3   8  10       46.62       33.25     16.98 o 
   4   8  10       78.86       60.15     18.49 o 
   5   8  10       25.05       18.50     12.83 o 
   6   8  10      105.11      108.93     22.12 o 
   7   8  10        3.51       12.41      6.32 o 
   8   8  10       13.63        9.94      4.98 o 
  -7   9  10       56.35       66.05     20.73 o 
  -6   9  10       11.57       12.00     10.47 o 
  -5   9  10       31.07       29.59      8.43 o 
  -4   9  10        3.12        9.22      6.89 o 
  -3   9  10       20.17       26.24      8.05 o 
  -2   9  10       34.47       26.09      7.85 o 
  -1   9  10       65.04       45.15     13.28 o 
   0   9  10        1.32        7.62      4.66 o 
   1   9  10       63.06       70.34     25.73 o 
   2   9  10       30.79       20.45     16.95 o 
   3   9  10       12.26       23.70     11.45 o 
   4   9  10        3.77       11.18     10.49 o 
   5   9  10       27.75       17.68     13.71 o 
   6   9  10       11.13       27.31     10.94 o 
   7   9  10       53.49       48.48     17.04 o 
  -5  10  10       35.97       40.90      9.85 o 
  -4  10  10       19.66       22.59      9.10 o 
  -3  10  10       58.43       35.40     12.25 o 
  -2  10  10       35.73       23.28      9.32 o 
  -1  10  10       45.66       38.67     12.49 o 
   0  10  10       16.05       18.77      6.79 o 
   1  10  10       45.87       39.23     15.83 o 
   2  10  10       35.45       36.56     12.52 o 
   3  10  10       58.54       38.84     27.03 o 
   4  10  10       22.95       28.64     12.20 o 
   5  10  10       40.69       46.43     16.97 o 
  -3  11  10        3.17       11.80      5.21 o 
  -2  11  10        8.26       23.39      8.37 o 
  -1  11  10        5.59        8.10      7.18 o 
   0  11  10      108.15       87.79     33.70 o 
   1  11  10        4.60       11.53      7.35 o 
   2  11  10        8.26        3.11      9.49 o 
   3  11  10        2.01        3.58      7.17 o 
   1   0  11      329.38      333.38     18.00 o 
   2   0  11      191.17      175.82     19.52 o 
   3   0  11        3.93       11.71      4.41 o 
   4   0  11       95.99       80.95     12.26 o 
   5   0  11       56.91       44.50      7.68 o 
   6   0  11       27.54       46.47     11.50 o 
   7   0  11       66.13       73.57     13.24 o 
   8   0  11        0.93       12.26      5.04 o 
   9   0  11       33.96       30.45      8.33 o 
  10   0  11      119.90       81.83     17.12 o 
 -10   1  11        6.32       19.09      9.65 o 
  -9   1  11       73.52       69.87     19.82 o 
  -8   1  11       32.67       40.58     10.54 o 
  -7   1  11       85.88       86.18     18.68 o 
  -6   1  11       26.22       31.07      7.37 o 
  -5   1  11      229.13      220.41     32.03 o 
  -4   1  11       37.73       34.86      8.05 o 
  -3   1  11      289.15      278.83     20.22 o 
  -2   1  11       28.59       38.58      7.95 o 
  -1   1  11       92.60       93.55     13.26 o 
   0   1  11      763.95      787.73     22.79 o 
   1   1  11       90.65       87.44     15.02 o 
   2   1  11       34.09       33.45      7.39 o 
   3   1  11      276.34      305.98     17.74 o 
   4   1  11       31.74       38.51     10.00 o 
   5   1  11      235.63      245.25     27.23 o 
   6   1  11       28.22       25.63      6.98 o 
   7   1  11       91.06       76.82     14.18 o 
   8   1  11       29.20       30.49      7.72 o 
   9   1  11       82.50       77.07      9.56 o 
  10   1  11        3.80        5.99      3.57 o 
 -10   2  11       11.98       15.26      6.89 o 
  -9   2  11       44.07       48.70     15.12 o 
  -8   2  11      107.56      128.82     25.57 o 
  -7   2  11       47.73       42.20      7.22 o 
  -6   2  11       91.32       87.24     17.75 o 
  -5   2  11      130.85      135.36     22.62 o 
  -4   2  11       75.65       70.98     10.26 o 
  -3   2  11       68.33       64.40     10.88 o 
  -2   2  11        5.60        6.04      6.47 o 
  -1   2  11       12.09       12.68      5.52 o 
   0   2  11      322.23      349.57     23.17 o 
   1   2  11        9.86       20.58      5.01 o 
   2   2  11       10.85       16.02      5.98 o 
   3   2  11       67.76       66.90     12.87 o 
   4   2  11       75.66      101.60     15.27 o 
   5   2  11      123.07      136.09     18.11 o 
   6   2  11       92.47       84.34     17.52 o 
   7   2  11       51.14       56.53     15.78 o 
   8   2  11      103.82       95.53     17.19 o 
   9   2  11       40.96       44.42     10.01 o 
  10   2  11       15.33       15.48      5.71 o 
 -10   3  11       31.28       14.00      7.63 o 
  -9   3  11       11.35       13.14      6.24 o 
  -8   3  11       82.33       93.60     15.62 o 
  -7   3  11       40.17       49.03     16.08 o 
  -6   3  11        5.65       17.09      6.20 o 
  -5   3  11      114.96      145.18     20.73 o 
  -4   3  11      232.44      247.13     26.84 o 
  -3   3  11      114.17      131.26     22.67 o 
  -2   3  11      108.70      133.50     20.74 o 
  -1   3  11      173.26      159.59     25.53 o 
   0   3  11      562.33      578.57     18.35 o 
   1   3  11      178.17      198.82     16.42 o 
   2   3  11      112.72      100.88     18.66 o 
   3   3  11      129.81      103.51     22.41 o 
   4   3  11      256.83      262.44     22.81 o 
   5   3  11      113.92      123.74     19.45 o 
   6   3  11        5.21       16.50      8.23 o 
   7   3  11       42.46       34.85      9.07 o 
   8   3  11       83.82       81.09     20.62 o 
   9   3  11        8.17       20.63      8.12 o 
  10   3  11       34.56       22.10      8.97 o 
  -9   4  11       31.24       28.79      9.80 o 
  -8   4  11       22.47       28.08     10.56 o 
  -7   4  11       26.42       23.96      8.78 o 
  -6   4  11       40.00       35.11      8.65 o 
  -5   4  11       32.70       29.87      7.74 o 
  -4   4  11       56.81       58.82     11.93 o 
  -3   4  11       54.80       58.59     12.98 o 
  -2   4  11      239.05      249.03     17.65 o 
  -1   4  11      264.18      272.43     27.91 o 
   0   4  11       73.69       73.26     12.43 o 
   1   4  11      284.86      282.49     16.50 o 
   2   4  11      219.96      196.42     29.33 o 
   3   4  11       64.89       71.97     12.01 o 
   4   4  11       65.36       70.14     14.81 o 
   5   4  11       33.52       51.72     15.45 o 
   6   4  11       38.44       53.37     16.35 o 
   7   4  11       28.24       28.96     12.24 o 
   8   4  11       24.39       23.53     13.99 o 
   9   4  11       31.31       34.39     11.20 o 
  -9   5  11       33.17       24.52     14.05 o 
  -8   5  11       45.56       32.16     10.34 o 
  -7   5  11       36.00       31.20     10.93 o 
  -6   5  11       99.09       97.44     23.38 o 
  -5   5  11      114.55       97.04     22.06 o 
  -4   5  11       22.50       15.63      6.04 o 
  -3   5  11      116.79      111.94     16.35 o 
  -2   5  11      114.27      112.04     20.82 o 
  -1   5  11       37.86       20.14     10.18 o 
   0   5  11       16.98       19.77      6.86 o 
   1   5  11       33.23       34.62      7.95 o 
   2   5  11      102.94      127.04     21.28 o 
   3   5  11      100.45       90.46     19.95 o 
   4   5  11       25.96        8.38      6.10 o 
   5   5  11      111.13       96.05     20.91 o 
   6   5  11      104.43      108.74     24.19 o 
   7   5  11       34.48       15.83     10.60 o 
   8   5  11       42.43       36.59      8.21 o 
   9   5  11       39.93       67.76     12.45 o 
  -8   6  11       28.17       25.57     10.33 o 
  -7   6  11       22.63       37.30     14.32 o 
  -6   6  11      112.92      141.85     17.89 o 
  -5   6  11       61.62       55.37     12.47 o 
  -4   6  11        4.76       11.01      6.47 o 
  -3   6  11      241.95      191.57     29.75 o 
  -2   6  11      104.35      114.98     18.61 o 
  -1   6  11      171.38      149.16     28.91 o 
   0   6  11       39.22       35.06     10.78 o 
   1   6  11      168.36      149.12     24.71 o 
   2   6  11      104.43       88.89     11.19 o 
   3   6  11      243.69      288.31     31.50 o 
   4   6  11        4.00       17.53      8.67 o 
   5   6  11       65.74       60.06     20.46 o 
   6   6  11      114.47       89.30     28.08 o 
   7   6  11       22.31       33.10     16.68 o 
   8   6  11       30.79       27.60      9.68 o 
  -8   7  11       36.12       34.08     16.30 o 
  -7   7  11        6.79       15.86      5.14 o 
  -6   7  11        6.56       16.53      5.66 o 
  -5   7  11       12.57       26.57      5.18 o 
  -4   7  11       69.94       48.99     11.81 o 
  -3   7  11       20.58       12.03      4.58 o 
  -2   7  11       25.92       30.50     11.40 o 
  -1   7  11       94.31       80.78     19.29 o 
   0   7  11       49.68       59.32     13.90 o 
   1   7  11       99.02       65.36     16.52 o 
   2   7  11       19.79       19.18      8.80 o 
   3   7  11       15.35       16.53     14.45 o 
   4   7  11       63.65       53.00     11.63 o 
   5   7  11       13.25        5.39     13.65 o 
   6   7  11        4.27       26.53     11.51 o 
   7   7  11        5.91       14.22      6.29 o 
  -7   8  11       16.46       19.99      7.63 o 
  -6   8  11       10.67       29.61     12.79 o 
  -5   8  11        4.04        3.40      6.50 o 
  -4   8  11       48.02       40.36     15.33 o 
  -3   8  11       76.00       49.05     14.49 o 
  -2   8  11       42.53       31.28     15.46 o 
  -1   8  11       51.71       26.07     11.07 o 
   0   8  11       95.58       78.96     22.01 o 
   1   8  11       58.74       36.91     16.80 o 
   2   8  11       40.99       29.30     10.21 o 
   3   8  11       84.56       54.59     20.37 o 
   4   8  11       49.87       50.89     17.33 o 
   5   8  11        7.27       10.29      6.07 o 
   6   8  11       10.45       13.33     11.01 o 
   7   8  11       12.09       14.18     10.54 o 
  -5   9  11       33.17       30.06      8.07 o 
  -4   9  11       10.89       21.34      7.68 o 
  -3   9  11       41.27       28.13     10.39 o 
  -2   9  11       25.81       26.77      5.65 o 
  -1   9  11       37.46       41.83     15.32 o 
   0   9  11       40.43       15.58     10.37 o 
   1   9  11       39.53       27.67     13.64 o 
   2   9  11       22.68       22.10      8.63 o 
   3   9  11       41.30       27.14     14.10 o 
   4   9  11       11.12       23.10     12.58 o 
   5   9  11       32.69       40.56     15.02 o 
  -3  10  11       56.50       42.37     13.91 o 
  -2  10  11       18.82        8.53      7.37 o 
  -1  10  11       20.26       18.88      9.19 o 
   0  10  11        2.40        3.40     13.00 o 
   1  10  11       21.31       21.45     13.00 o 
   2  10  11       24.74       35.28     15.41 o 
   3  10  11       58.31       28.04     16.81 o 
   0   0  12       35.14       33.14     12.42 o 
   1   0  12       20.63       30.25      7.10 o 
   2   0  12        0.00        6.16      6.57 o 
   3   0  12       12.45       11.80      6.80 o 
   4   0  12      192.62      231.90     28.54 o 
   5   0  12        0.27       12.51      9.63 o 
   6   0  12        1.79       19.32      7.29 o 
   7   0  12        2.34       14.20      5.18 o 
   8   0  12       98.41       87.58     15.12 o 
   9   0  12       13.42       12.93      4.51 o 
  -9   1  12       27.43       10.62      4.57 o 
  -8   1  12        2.39       10.92      4.99 o 
  -7   1  12       72.19       52.21     10.64 o 
  -6   1  12       41.22       35.76     11.26 o 
  -5   1  12      106.03       87.47     16.09 o 
  -4   1  12       48.46       32.54      8.87 o 
  -3   1  12      150.33      123.83     22.26 o 
  -2   1  12      196.38      196.83     18.96 o 
  -1   1  12      522.88      625.82     23.70 o 
   0   1  12       22.07        9.22      6.52 o 
   1   1  12      520.12      552.87     27.68 o 
   2   1  12      206.09      190.19     28.00 o 
   3   1  12      162.36      151.34     25.73 o 
   4   1  12       48.80       60.89      8.68 o 
   5   1  12      108.42      104.73     16.88 o 
   6   1  12       38.83       25.97      8.54 o 
   7   1  12       75.55       56.26     13.11 o 
   8   1  12        2.19       10.28      5.13 o 
   9   1  12       21.96       21.04     15.02 o 
  -9   2  12       27.05       24.06      8.88 o 
  -8   2  12       12.27       16.19      6.18 o 
  -7   2  12       17.28       23.49      8.83 o 
  -6   2  12        0.98       12.85      5.20 o 
  -5   2  12       28.21       26.24      6.72 o 
  -4   2  12       28.22       21.70      7.84 o 
  -3   2  12      181.08      191.62     31.87 o 
  -2   2  12        2.01       21.82      6.07 o 
  -1   2  12      221.87      173.18     27.93 o 
   0   2  12        2.98        8.23      5.78 o 
   1   2  12      199.35      188.39     33.44 o 
   2   2  12        2.47       11.96      7.40 o 
   3   2  12      165.42      156.15     27.49 o 
   4   2  12       37.33       34.94      8.30 o 
   5   2  12       34.92       38.77      7.41 o 
   6   2  12        0.53       12.52      6.20 o 
   7   2  12       13.20       11.60      6.10 o 
   8   2  12       10.64       22.24      9.69 o 
   9   2  12       31.73       58.02     19.15 o 
  -8   3  12        0.42        9.13      5.95 o 
  -7   3  12        0.92        9.45      4.73 o 
  -6   3  12      184.60      177.89     31.85 o 
  -5   3  12        3.69       15.57      6.38 o 
  -4   3  12       44.80       31.82     22.00 o 
  -3   3  12        5.97       16.29      7.19 o 
  -2   3  12      430.33      453.96     30.22 o 
  -1   3  12       53.08       46.90     10.50 o 
   0   3  12        4.59        7.64      4.45 o 
   1   3  12       55.61       61.14     13.34 o 
   2   3  12      386.27      406.16     15.33 o 
   3   3  12        4.42        7.42      5.95 o 
   4   3  12       44.91       35.47      8.83 o 
   5   3  12        3.93       11.09      6.96 o 
   6   3  12      189.13      149.57     37.61 o 
   7   3  12        0.95       11.08      9.15 o 
   8   3  12        0.51       16.52      7.72 o 
  -8   4  12       30.60       24.97      8.18 o 
  -7   4  12       35.94       35.37     10.55 o 
  -6   4  12        4.19       10.99      6.13 o 
  -5   4  12       95.77       83.72     12.89 o 
  -4   4  12      146.09      149.25     26.68 o 
  -3   4  12       70.55       43.83      9.79 o 
  -2   4  12       48.43       59.15     15.35 o 
  -1   4  12      169.92      155.71     28.47 o 
   0   4  12       74.32       81.71     14.34 o 
   1   4  12      151.91      141.22     18.62 o 
   2   4  12       48.79       39.19     11.79 o 
   3   4  12       67.46       66.04     16.79 o 
   4   4  12      139.11      150.96     34.78 o 
   5   4  12       98.78       92.63     18.07 o 
   6   4  12        4.99       14.40     13.87 o 
   7   4  12       33.09       28.58     14.13 o 
   8   4  12       31.78       28.92     21.46 o 
  -8   5  12        9.22        9.64      6.40 o 
  -7   5  12       71.93       49.12      8.47 o 
  -6   5  12        3.69       15.06      5.01 o 
  -5   5  12       41.46       47.62      9.53 o 
  -4   5  12        3.68        6.24      3.89 o 
  -3   5  12      170.40      147.81     26.00 o 
  -2   5  12       78.61       59.04     12.67 o 
  -1   5  12       46.92       29.01     10.30 o 
   0   5  12       29.62       40.79     11.26 o 
   1   5  12       45.39       48.11     15.10 o 
   2   5  12       70.22       65.86     15.78 o 
   3   5  12      180.78      185.37     18.85 o 
   4   5  12        3.13       11.15      8.03 o 
   5   5  12       42.21       27.75     10.71 o 
   6   5  12        2.83       13.10     10.43 o 
   7   5  12       74.50       49.31     19.92 o 
   8   5  12       10.03       19.45     11.27 o 
  -7   6  12        5.32       14.80      7.82 o 
  -6   6  12       15.30       20.61      5.75 o 
  -5   6  12       15.13       22.30      7.94 o 
  -4   6  12       43.93       40.36     10.43 o 
  -3   6  12       30.45       25.26     11.19 o 
  -2   6  12       14.95       12.04      5.70 o 
  -1   6  12       11.67       10.56      6.89 o 
   0   6  12       87.20       91.29     19.02 o 
   1   6  12       10.50        6.57      3.88 o 
   2   6  12       14.66       12.58      7.34 o 
   3   6  12       32.78       35.75     11.74 o 
   4   6  12       52.71       29.63     18.35 o 
   5   6  12       15.94       30.90     14.24 o 
   6   6  12       15.08       17.04     16.63 o 
   7   6  12        4.42       11.06      8.76 o 
  -6   7  12       79.51       72.46     22.49 o 
  -5   7  12       14.10       21.53      7.94 o 
  -4   7  12       16.79       18.72      7.82 o 
  -3   7  12        7.96       11.45      4.70 o 
  -2   7  12      102.57       87.57     19.47 o 
  -1   7  12       58.80       39.11     12.31 o 
   0   7  12       11.37        5.40      6.01 o 
   1   7  12       60.48       46.17     12.19 o 
   2   7  12       88.27       81.54     29.92 o 
   3   7  12        6.37       12.39      7.35 o 
   4   7  12       15.65       16.60      9.68 o 
   5   7  12       15.23       17.42      9.48 o 
   6   7  12       82.12       66.38     37.00 o 
  -5   8  12       28.52       12.72      7.38 o 
  -4   8  12        3.22        7.98      4.70 o 
  -3   8  12       73.56       73.14     14.80 o 
  -2   8  12       13.28       15.90      6.44 o 
  -1   8  12       55.15       40.32      9.41 o 
   0   8  12       28.60       26.06     11.31 o 
   1   8  12       59.47       55.92     15.19 o 
   2   8  12       14.05       29.86     13.83 o 
   3   8  12       77.42       52.87     28.11 o 
   4   8  12        3.51        5.17      5.08 o 
   5   8  12       30.46       53.01     18.72 o 
  -3   9  12        6.65       11.88      4.70 o 
  -2   9  12        4.23       16.98      6.89 o 
  -1   9  12       10.55       16.29     11.11 o 
   0   9  12        1.17        3.58      9.41 o 
   1   9  12       10.81       17.44     16.09 o 
   2   9  12        0.80        6.81      8.33 o 
   3   9  12        7.23        7.02     12.37 o 
   1   0  13       39.70       36.79      8.79 o 
   2   0  13      124.44      122.60     21.86 o 
   3   0  13       20.33        8.90      5.47 o 
   4   0  13       16.37       18.78      8.58 o 
   5   0  13       11.60        9.69      5.27 o 
   6   0  13       54.17       34.68     10.25 o 
   7   0  13        2.22       10.61      5.14 o 
   8   0  13        0.08        9.85      7.08 o 
  -8   1  13       32.73       27.24      9.57 o 
  -7   1  13       29.14       25.84      7.42 o 
  -6   1  13       16.95       15.91      5.32 o 
  -5   1  13       23.57       22.73      5.46 o 
  -4   1  13       54.74       46.28     10.49 o 
  -3   1  13       57.63       61.41     12.09 o 
  -2   1  13       48.98       50.94     12.10 o 
  -1   1  13      277.54      248.54     22.52 o 
   0   1  13      252.28      294.45     25.95 o 
   1   1  13      278.05      329.14     31.87 o 
   2   1  13       41.90       39.52      7.86 o 
   3   1  13       51.97       66.71     10.18 o 
   4   1  13       53.86       56.27     12.80 o 
   5   1  13       21.51       30.68      8.93 o 
   6   1  13       16.68       12.77      6.48 o 
   7   1  13       27.18       23.26      7.52 o 
   8   1  13       32.14       31.38      9.16 o 
  -7   2  13       25.22       27.40      6.72 o 
  -6   2  13       17.85       16.10      4.53 o 
  -5   2  13      120.21       87.36     22.37 o 
  -4   2  13       30.79       12.89     10.27 o 
  -3   2  13       42.08       41.65     10.15 o 
  -2   2  13       35.58       35.73      7.83 o 
  -1   2  13       63.38       55.28     12.71 o 
   0   2  13        9.32       13.00      6.46 o 
   1   2  13       62.99       69.50     12.37 o 
   2   2  13       28.69       38.09      7.57 o 
   3   2  13       39.41       27.90      8.11 o 
   4   2  13       27.25       26.74      7.64 o 
   5   2  13      121.49      128.23     25.49 o 
   6   2  13       15.29       16.76      6.07 o 
   7   2  13       23.48       24.30      9.06 o 
  -7   3  13       33.19       31.34      9.85 o 
  -6   3  13        1.80       11.37      5.10 o 
  -5   3  13        3.26       14.11      5.19 o 
  -4   3  13      208.61      152.23     31.84 o 
  -3   3  13       65.64       53.26     11.83 o 
  -2   3  13        4.50       11.45      4.18 o 
  -1   3  13       60.01       57.55     13.16 o 
   0   3  13      269.96      288.06     39.21 o 
   1   3  13       61.68       43.81     13.19 o 
   2   3  13        4.65       13.30      7.10 o 
   3   3  13       74.53       68.03     17.50 o 
   4   3  13      206.40      233.24     42.78 o 
   5   3  13        2.44       12.30      6.65 o 
   6   3  13        1.88       10.24      5.09 o 
   7   3  13       32.27       25.08     13.25 o 
  -7   4  13       23.18       19.98      6.00 o 
  -6   4  13       27.36       25.87     10.60 o 
  -5   4  13       10.06       25.79      8.80 o 
  -4   4  13        8.55       12.40      4.08 o 
  -3   4  13        4.67       11.92      5.80 o 
  -2   4  13       40.67       27.05      6.13 o 
  -1   4  13       23.53       17.30      7.55 o 
   0   4  13       37.37       20.79      8.75 o 
   1   4  13       15.91       25.88      9.35 o 
   2   4  13       37.18       35.70     11.50 o 
   3   4  13        7.79       12.67      5.46 o 
   4   4  13        6.06        7.22      6.56 o 
   5   4  13       11.45        9.10      6.71 o 
   6   4  13       26.26       24.58      9.43 o 
   7   4  13       17.27       22.64     10.21 o 
  -6   5  13       13.33       17.52      5.30 o 
  -5   5  13      105.71       93.60     15.86 o 
  -4   5  13        7.33       13.15      4.78 o 
  -3   5  13       19.85       18.85      6.40 o 
  -2   5  13        9.43        7.79      7.47 o 
  -1   5  13      165.07      138.43     31.70 o 
   0   5  13        4.08        4.14      5.44 o 
   1   5  13      154.86      139.91     27.07 o 
   2   5  13        8.85       11.09      6.71 o 
   3   5  13       14.21       21.34      7.10 o 
   4   5  13        5.02        8.79      6.08 o 
   5   5  13      103.64      109.66     28.01 o 
   6   5  13       11.67        9.72      9.44 o 
  -5   6  13       22.30       18.16      9.57 o 
  -4   6  13        4.73       12.13      5.58 o 
  -3   6  13       10.52        8.91      6.16 o 
  -2   6  13      159.42      142.04     23.45 o 
  -1   6  13       18.64       19.72      7.46 o 
   0   6  13        4.47        9.87      5.93 o 
   1   6  13       21.62       17.60      5.83 o 
   2   6  13      158.70      113.36     32.60 o 
   3   6  13        8.51       21.48      9.65 o 
   4   6  13        4.62       14.67     12.45 o 
   5   6  13       22.89       16.04     11.27 o 
  -4   7  13       17.76       17.68      5.36 o 
  -3   7  13       19.92       10.01      7.18 o 
  -2   7  13        2.03       11.16      5.51 o 
  -1   7  13       13.82        7.43      7.03 o 
   0   7  13        0.81       10.76      3.24 o 
   1   7  13       14.72        9.27      5.95 o 
   2   7  13        3.08        8.82      9.81 o 
   3   7  13       18.09       22.85     15.88 o 
   4   7  13       21.09       16.39     11.12 o 
  -2   8  13       11.20       16.18      8.08 o 
  -1   8  13       22.18       14.49      8.17 o 
   0   8  13        1.13        9.31      7.09 o 
   1   8  13       23.01       18.17     10.95 o 
   2   8  13       10.54       12.64      8.59 o 
   0   0  14       24.16       22.41     12.69 o 
   1   0  14        0.91        9.33      5.01 o 
   2   0  14       25.68       16.20      9.85 o 
   3   0  14       73.65       72.60     13.12 o 
   4   0  14       41.32       29.70      5.55 o 
   5   0  14        8.40       18.43      7.31 o 
   6   0  14        8.03       10.09      6.75 o 
  -6   1  14        7.70       11.01      6.69 o 
  -5   1  14       39.57       25.53      6.22 o 
  -4   1  14       63.54       67.36     14.80 o 
  -3   1  14       15.61       17.81      5.61 o 
  -2   1  14       69.99       57.55     10.35 o 
  -1   1  14      115.01      113.51     25.14 o 
   0   1  14      106.56       96.82     23.09 o 
   1   1  14      117.35      102.66     18.93 o 
   2   1  14       63.91       41.82      9.97 o 
   3   1  14       12.03       14.44      5.69 o 
   4   1  14       65.84       25.35     13.82 o 
   5   1  14       41.69       43.26     13.32 o 
   6   1  14        9.33        8.50      5.26 o 
  -6   2  14        4.26       12.62      5.90 o 
  -5   2  14        6.19       20.51      6.41 o 
  -4   2  14        6.84       22.66      5.51 o 
  -3   2  14       28.45       28.29      6.05 o 
  -2   2  14       41.99       36.97      9.64 o 
  -1   2  14       25.07       25.86      8.84 o 
   0   2  14        0.11       12.14      5.07 o 
   1   2  14       18.13       21.83      7.56 o 
   2   2  14       39.65       37.94      9.14 o 
   3   2  14       24.36       20.16      6.74 o 
   4   2  14        6.54       16.52      5.71 o 
   5   2  14        4.97       19.94      4.77 o 
   6   2  14        7.23       13.54      5.97 o 
  -5   3  14       47.46       35.17     12.30 o 
  -4   3  14       20.65       11.59      7.05 o 
  -3   3  14        4.16        9.05      4.22 o 
  -2   3  14       95.17       86.60     13.71 o 
  -1   3  14       59.69       45.11     11.76 o 
   0   3  14       14.03       14.28      6.50 o 
   1   3  14       54.29       39.06     12.76 o 
   2   3  14       94.07       69.75     15.75 o 
   3   3  14        2.77       10.76      5.82 o 
   4   3  14       18.96       11.32      4.36 o 
   5   3  14       43.78       27.38      8.62 o 
  -5   4  14        6.06       12.79      5.89 o 
  -4   4  14       21.98       28.57      8.50 o 
  -3   4  14       36.79       22.85      8.11 o 
  -2   4  14       91.81       62.73     20.23 o 
  -1   4  14        8.71        7.71      4.08 o 
   0   4  14        3.56       13.46      6.67 o 
   1   4  14        6.58        6.90      5.89 o 
   2   4  14       86.09       69.20     14.17 o 
   3   4  14       33.38       31.77      7.85 o 
   4   4  14       23.34       29.69      7.46 o 
   5   4  14        8.70       10.23      8.63 o 
  -4   5  14       30.19       17.77      9.30 o 
  -3   5  14       29.50       24.07      8.05 o 
  -2   5  14        4.40       10.42      5.30 o 
  -1   5  14        0.55       10.19      6.69 o 
   0   5  14        0.49       20.22      9.83 o 
   1   5  14        2.02       13.49      4.57 o 
   2   5  14        4.54       12.26      6.84 o 
   3   5  14       26.49       24.67     16.80 o 
   4   5  14       36.09       25.27     21.86 o 
  -2   6  14       30.19       40.58     15.72 o 
  -1   6  14        6.20       12.65      8.08 o 
   0   6  14       27.39       32.12     10.87 o 
   1   6  14        4.01       13.09      5.10 o 
   2   6  14       30.79       23.59     10.25 o 
   1   0  15       17.42       14.62      5.41 o 
   2   0  15        7.51       12.33      7.71 o 
   3   0  15        2.77       15.11      5.27 o 
  -3   1  15       20.53       17.07      7.98 o 
  -2   1  15       46.82       26.94     10.23 o 
  -1   1  15       12.76       11.13      4.58 o 
   0   1  15       45.34       43.38     12.69 o 
   1   1  15       11.01        5.17      5.08 o 
   2   1  15       45.94       31.29     11.79 o 
   3   1  15       25.24       23.06      7.83 o 
  -3   2  15       11.36       12.99      5.38 o 
  -2   2  15       14.11       20.27      6.32 o 
  -1   2  15       10.46       15.42      5.77 o 
   0   2  15       38.21       37.17     10.47 o 
   1   2  15        9.44       11.66      8.55 o 
   2   2  15       13.29       22.97      8.43 o 
   3   2  15        8.90       15.92     11.18 o 
  -2   3  15       17.59       15.15      5.97 o 
  -1   3  15       19.22       12.00      7.65 o 
   0   3  15        2.25       10.73      7.23 o 
   1   3  15       18.14       19.59      7.18 o 
   2   3  15       17.35       12.05      7.03 o 
                                                 
